# Supplementary material for: Synchronized Mascarene volcanism reveals 400 kyr cycles in melt supply from the Réunion plume
Source: Nat Commun. 2026 May 7;17:6118. doi: 10.1038/s41467-026-72855-1 (PMC13358134; doi:10.1038/s41467-026-72855-1)
Supplement: Supplementary file 3 — Supplementary Data 1 [file 41467_2026_72855_MOESM3_ESM.xlsx]

## Sheet: Table S1
Sample	Volcano	Lat. (°)	Long. (°)	Rock descrition	Dated phase	K (%)	weight (g)	40Ar* (%)	40Ar* (at/g)	Age (ka)	± 1s (ka)	Average age (ka)	± 1s (ka)
BSS1b	Réunion (PN)	-20.9957	55.3994	Basalt lava flow	groundmass	0.736	1.2678	35.83	2.19925e+12	2858.66	41.2071	2847	41
							1.45048	37.28	2.18224e+12	2836.57	40.8303
60P	Réunion (PN)	-20.9927	55.4048	Olivine basalt dyke	groundmass	0.529	0.79928	5.59	1.11472e+12	2016.4	45.9794	1993	44
							0.76368	6.21	1.09041e+12	1972.46	42.2764
MAF20b	Réunion (PN)	-21.0252	55.4168	Olivine basalt lava flow	groundmass	0.67	1.23068	3.37	6.49605e+11	928.053	30.5073	934	32
							0.83396	3.05	6.58185e+11	940.308	33.5574
22RE05	Réunion (PN)	-21.2287	55.4985	Olivine basalt lava flow at 27.5 m depth in F1bis borehole	groundmass	0.572	1.39654	9.4	6.62704e+11	1108.92	19.6207	1116	20
							1.50045	9.17	6.71826e+11	1124.18	20.0753
22RE01	Réunion (PN)	-21.2308	55.4977	Olivine basalt lava flow	groundmass	0.543	1.39054	10.48	4.00504e+11	706.044	12.0468	715	12
							2.84547	12.72	4.09676e+11	722.21	11.6864
AUR1	Réunion (PN)	-21.0188	55.4141	Olivine basalt lava flow	groundmass	0.815	1.25108	23.83	5.45157e+11	640.32	9.44566	638	9
							4.50329	27.5	5.41069e+11	635.519	9.27997
19MU12	Mauritius	-20.5038	57.492	Olivine basalt lava flow	groundmass	0.271	2.88085	8.13	2.48596e+11	878.07	16.4585	875	16
							1.46014	8.15	2.4683e+11	871.834	16.3255
19MU05	Mauritius	-20.521	57.5395	Basalt lava flow	groundmass	0.38	2.85994	9.22	2.18726e+11	551.012	9.82154	545	9
							2.80905	11.07	2.14045e+11	539.22	9.04971
19MU01	Mauritius	-20.4884	57.4332	Basalt lava flow	plagioclase	0.284	1.2934	3.61	1.37925e+11	464.919	14.4681	461	14
							1.47554	3.66	1.35656e+11	457.274	14.0532
19MU06	Mauritius	-20.5195	57.5391	Basalt lava flow	groundmass	0.279	2.82808	3.27	1.12601e+11	386.367	13.0068	377	11
							2.82357	4.53	1.08143e+11	371.073	9.73436
