# Supplementary material for: Synchronized Mascarene volcanism reveals 400 kyr cycles in melt supply from the Réunion plume
Source: Nat Commun. 2026 May 7;17:6118. doi: 10.1038/s41467-026-72855-1 (PMC13358134; doi:10.1038/s41467-026-72855-1)
Supplement: Supplementary file 4 — Supplementary Data 2 [file 41467_2026_72855_MOESM4_ESM.xlsx]

## Sheet: Table S2
Réunion, Piton des Neiges, filtered data (n=227)
Sample	Lat. (°)	Long. (°)	Age (ka)	± 1s (ka)	Volcanic period	Dating technique	Reference	Rock description	Locality	Comment
BSS1b	-20.9957	55.3994	2847	41	PN0	K-Ar Cassignol-Gillot groundmass	This study	Basalt	Mafate Ste-Suzanne
ERO2 DR6-5	-21.3507	55.2415	2480	25	PN0	K-Ar Cassignol-Gillot groundmass	Smietana (2011)	Plg and cpx basalt	Etang Salé submarine ridge
RSD 53-1	-20.9237	55.4126	2209	7	LM	40Ar/39Ar groundmass	Singer et al. (2014)	Oceanite	La Montagne	Same flow as Baksi et al. (1993)
LM 41-1	-20.8876	55.4391	2208	11	LM	40Ar/39Ar groundmass	Singer et al. (2014)	Oceanite	La Montagne	Same flow as Baksi and Hoffman (2000)
RSD 34-1	-20.9268	55.412	2203	9	LM	40Ar/39Ar groundmass	Singer et al. (2014)
RSD43-3A	-20.9268	55.412	2197	13.5	LM	40Ar/39Ar groundmass	Singer et al. (2014)	Oceanite	La Montagne	Same flow as Baksi et al. (1993)
RSD 44	-20.9268	55.412	2196.2	30	LM	40Ar/39Ar whole rock	Baksi et al. (1993)	Oceanite	La Montagne	Age recalculated with FCs: 28,52 Ma
RSD 47-3A	-20.9268	55.412	2194	10.5	LM	40Ar/39Ar groundmass	Singer et al. (2014)
GC 42-2	-20.954	55.4062	2191	7	LM	40Ar/39Ar groundmass	Singer et al. (2014)	Oceanite	La Montagne	Same flow as Baksi and Hoffman (2000)
RSD 38-2	-20.9268	55.412	2189	16.5	LM	40Ar/39Ar groundmass	Singer et al. (2014)	Oceanite	La Montagne
RSD 42-6	-20.9268	55.412	2187	28	LM	40Ar/39Ar groundmass	Singer et al. (2014)	Oceanite	La Montagne
00RU12	-20.9265	55.412	2170	30	LM	K-Ar Cassignol-Gillot groundmass	Quidelleur et al. (2010)	Oceanite	La Montagne Riv St Denis
99R	-20.9357	55.4116	2170	30	LM	K-Ar Cassignol-Gillot groundmass	Quidelleur et al. (2010)	Olivine basalt	La Montagne Riv St Denis
99Q	-20.9414	55.4113	2160	30	LM	K-Ar Cassignol-Gillot groundmass	Quidelleur et al. (2010)	Olivine basalt	La Montagne Riv St Denis
00RU15	-20.9282	55.4117	2140	30	LM	K-Ar Cassignol-Gillot groundmass	Quidelleur et al. (2010)	Oceanite	La Montagne Riv St Denis
99N	-20.9241	55.4121	2140	30	LM	K-Ar Cassignol-Gillot groundmass	Quidelleur et al. (2010)	Olivine basalt	La Montagne Riv St Denis
RSD 54	-20.9237	55.4126	2134.91	30	LM	40Ar/39Ar whole rock	Baksi et al. (1993)	Oceanite	La Montagne	Age recalculated with FCs: 28,52 Ma
RU-179	-20.9382	55.4104	2132	20	LM	K-Ar whole rock	McDougall (1971)	Oceanite	La Montagne Riv St Denis
00RU17	-20.9286	55.412	2130	30	LM	K-Ar Cassignol-Gillot groundmass	Quidelleur et al. (2010)	Oceanite	La Montagne Riv St Denis
RN28	-20.9423	55.4113	2122	20	LM	K-Ar whole rock	McDougall and Watkins (1973)	Oceanite	La Montagne Riv St Denis
00RU13	-20.9268	55.412	2120	30	LM	K-Ar Cassignol-Gillot groundmass	Quidelleur et al. (2010)	Oceanite	La Montagne Riv St Denis
RU-148	-20.8808	55.4001	2114	20	LM	K-Ar whole rock	McDougall (1971)	Oceanite	La Montagne Rte Littoral
RU-165	-20.954	55.4062	2114	20	LM	K-Ar whole rock	McDougall (1971)	Oceanite	La Montagne Plaine d'Affouches
RU-170	-20.954	55.4062	2113	20	LM	K-Ar whole rock	McDougall (1971)	Oceanite	La Montagne Plaine d'Affouches
SAL 111	-21.0571	55.4949	2110	45	LM	40Ar/39Ar phlogopite	Famin et al. (2022)	Gabbro	Trou Blanc	(FCs: 28,20 Ma)
RN15	-20.928	55.4119	2109	52	LM	K-Ar whole rock	McDougall and Watkins (1973)	Oceanite	La Montagne Riv St Denis
99AN	-20.945	55.3763	2105	30	LM	K-Ar Cassignol-Gillot groundmass	Salvany (2009)	Olivine basalt	La Montagne Rav Lataniers
RU-132	-20.8786	55.4086	2096	33	LM	K-Ar whole rock	McDougall (1971)	Oceanite	La Montagne Rte Littoral
RU-170	-20.954	55.4062	2096	20	LM	K-Ar whole rock	McDougall and Watkins (1973)	Oceanite	La Montagne Riv St Denis
00RU08	-20.9256	55.4121	2080	30	LM	K-Ar Cassignol-Gillot groundmass	Quidelleur et al. (2010)	Oceanite	La Montagne Riv St Denis
RU-17	-20.9323	55.3884	2075	20	LM	K-Ar whole rock	McDougall (1971)	Oceanite	Grande Chaloupe amont
RU-1	-20.8749	55.4261	2065	40	LM	K-Ar whole rock	McDougall (1971)	Oceanite	La Montagne Rte Littoral
RN3	-20.9237	55.4126	2061	20	LM	K-Ar whole rock	McDougall and Watkins (1973)	Oceanite	La Montagne
00RU20	-20.93	55.4118	2060	30	LM	K-Ar Cassignol-Gillot groundmass	Quidelleur et al. (2010)	Oceanite	La Montagne Riv St Denis
RU-23	-20.954	55.4062	2059	20	LM	K-Ar whole rock	McDougall (1971)	Oceanite	La Montagne Plaine d'Affouches
RU-23	-20.954	55.4062	2056	20	LM	K-Ar whole rock	McDougall and Watkins (1973)	Oceanite	La Montagne
RU-165	-20.954	55.4062	2056	30	LM	K-Ar whole rock	McDougall and Watkins (1973)	Oceanite	La Montagne
00RU9G	-20.9541	55.4061	2050	30	LM	K-Ar Cassignol-Gillot groundmass	Quidelleur et al. (2010)	Oceanite	La Montagne Plaine d'Affouches
RN12	-20.9266	55.412	2036	20	LM	K-Ar whole rock	McDougall and Watkins (1973)	Oceanite	La Montagne
RN14	-20.9275	55.4121	2032	20	LM	K-Ar whole rock	McDougall and Watkins (1973)	Oceanite	La Montagne
RU-7	-20.8819	55.3963	2030	20	LM	K-Ar whole rock	McDougall (1971)	Oceanite	La Montagne Rte Littoral
00RU7G	-20.9536	55.4054	2030	30	LM	K-Ar Cassignol-Gillot groundmass	Quidelleur et al. (2010)	Oceanite	La Montagne Plaine d'Affouches
RU-145	-20.8801	55.4027	2024	45	LM	K-Ar whole rock	McDougall (1971)	Oceanite	La Montagne Rte Littoral
RU-2	-20.8749	55.4261	2011	30	LM	K-Ar whole rock	McDougall (1971)	Oceanite	La Montagne Rte Littoral
RU-5	-20.8801	55.4036	2010	31	LM	K-Ar whole rock	McDougall (1971)	Oceanite	La Montagne Rte Littoral
RU-10	-20.9069	55.3624	2004	20	LM	K-Ar whole rock	McDougall (1971)	Oceanite	La Montagne Rte Littoral
60P	-20.9927	55.4048	1993	44	LM	K-Ar Cassignol-Gillot groundmass	This study	Olivine basalt dyke	Bras de Sainte Suzanne
RU-27	-20.9236	55.3925	1991	29	LM	K-Ar whole rock	McDougall (1971)	Oceanite	Grande Chaloupe uphill	3 out of 4 used in the same flow
RU-136	-20.8836	55.3945	1989	20	LM	K-Ar whole rock	McDougall (1971)	Oceanite	La Montagne Rte Littoral
RU-134	-20.8749	55.4261	1954	30	LM	K-Ar whole rock	McDougall (1971)	Oceanite	La Montagne Rte Littoral
67G2	-21.1068	55.6294	1413	21	PN1a	K-Ar Cassignol-Gillot groundmass	Salvany (2009)	Olivine basalt	Morne de l'Etang
99AH	-20.9931	55.3774	1410	20	PN1a	K-Ar Cassignol-Gillot groundmass	Salvany (2009)	Basalt	Dos D'Ane
67G1	-21.1077	55.6306	1406	21	PN1a	K-Ar Cassignol-Gillot groundmass	Salvany (2009)	Olivine basalt	Morne de l'Etang
DC 02	-21.1691	55.4662	1369	19.5	PN1a	K-Ar Cassignol-Gillot groundmass	Cruchet et al. (2008)	Oceanite lava flow	Cilaos Morne de Gueule Rouge
99AF	-20.9839	55.4025	1300	19	PN1a	K-Ar Cassignol-Gillot groundmass	Salvany (2009)	Basalt	Piton Fougères
99J	-21.2049	55.4389	1247	21	PN1a	K-Ar Cassignol-Gillot groundmass	Salvany (2009)	Aphyric basalt	Bois de Nèfles chain
RU-63	-21.2433	55.4522	1245	30	PN1a	K-Ar whole rock	McDougall (1971)	Oceanite	Bras de Cilaos Entre Deux
69-H4	-21.2309	55.4973	1208	31	PN1a	K-Ar Cassignol-Gillot groundmass	Kluska (1997)	Oceanite	Pont d'Yves Bras de la Plaine
RU-64	-21.2441	55.4542	1187	20	PN1a	K-Ar whole rock	McDougall (1971)	Oceanite	Bras de Cilaos Entre Deux
22RE05	-21.2287	55.4985	1116	20	PN1b	K-Ar Cassignol-Gillot groundmass	This study	Oceanite	Pont d'Yves Bras de la Plaine
RU-9	-20.8903	55.3858	1110	20	PN1b	K-Ar whole rock	McDougall (1971)	Oceanite	La Montagne Rte Littoral
RU-16	-20.8903	55.3858	1110	20	PN1b	K-Ar whole rock	McDougall (1971)	Oceanite	La Montagne Rte Littoral
67H1	-21.0997	55.6352	1080	17	PN1b	K-Ar Cassignol-Gillot groundmass	Salvany (2009)	Olivine basalt	Morne de l'Etang
RU13	-20.9267	55.3627	1048	20	PN1b	K-Ar whole rock	McDougall (1971)	Oceanite	La Montagne Ravine Lafleur
RU-93	-21.0819	55.6275	1043	20	PN1b	K-Ar whole rock	McDougall (1971)	Oceanite	Rte Takamaka Arête deux Mamelons
67-P1	-21.0261	55.5788	1038	19	PN1b	K-Ar Cassignol-Gillot groundmass	Kluska (1997)	Oceanite boulder	Morne Bras des Lianes
60-K	-20.9885	55.3623	1001	43	PN1b	K-Ar Cassignol-Gillot groundmass	Kluska (1997)	Oceanite	Sans soucis
99AK	-21.1018	55.6436	986	15	PN1b	K-Ar Cassignol-Gillot groundmass	Salvany (2009)	Olivine basalt	Morne de l'Etang
RU-182	-21.0819	55.6275	977	20	PN1b	K-Ar whole rock	McDougall (1971)	Oceanite	Rte Takamaka Arête deux Mamelons
BSP-1	-21.1657	55.4311	958	10	PN1b	K-Ar Cassignol-Gillot groundmass	Famin (2018)	Fresh oceanite dyke in zeolitized host oceanite flows	Bras de St-Paul Cilaos
99AY2	-21.1906	55.4745	935	16	PN1b	K-Ar Cassignol-Gillot groundmass	Salvany (2009)	Oceanite	Bayonne Entre Deux
MAF20b	-21.0252	55.4168	934	32	PN1b	K-Ar Cassignol-Gillot groundmass	This study	Oceanite	Below Piton Cabris unconformity
22RE01	-21.2308	55.4977	715	12	PN2	K-Ar Cassignol-Gillot groundmass	This study	Oceanite	Pont d'Yves Bras de la Plaine
69-H18	-21.2329	55.4987	689	37	PN2	K-Ar Cassignol-Gillot groundmass	Kluska (1997)	Oceanite	Pont d'Yves Bras de la Plaine
AUR1	-21.0188	55.4141	638	9	PN2	K-Ar Cassignol-Gillot groundmass	This study	Oceanite	Crête de Piton Cabris
67-AE2	-21.0943	55.612	621	10	PN2	K-Ar Cassignol-Gillot groundmass	Kluska (1997)	Hawaiite	Base rempart right side of Takamaka dam
99I	-21.1768	55.426	611	10	PN2	K-Ar Cassignol-Gillot groundmass	Salvany (2009)	Oceanite	Piton Mapou Makes
RU-46	-20.9082	55.4483	608	20	PN2	K-Ar whole rock	McDougall (1971)	Strombolian cone	Brûlé
99AT	-21.0338	55.6268	590	9	PN2	K-Ar Cassignol-Gillot groundmass	Salvany (2009)	Basalt	Eden Lbéria
TK-1736	-21.0912	55.6052	557	6	PN2	K-Ar Cassignol-Gillot groundmass	Gillot (1988)	Basalt (?)	Tunnel Takamaka
FL 611	-21.1527	55.47	554	6.5	PN2	K-Ar Cassignol-Gillot groundmass	Cruchet et al. (2008)	Sill in breccia	Cilaos Bras de Benjoin
RU-82	-21.1847	55.5365	553	14	PN2	K-Ar whole rock	McDougall (1971)	Oceanite	Grand Bassin
69V	-21.1599	55.5167	496	15	PN2	K-Ar Cassignol-Gillot groundmass	Salvany (2009)	Olivine basalt	Grand Bassin
RU-119	-21.0634	55.3917	483	12	PN2	K-Ar whole rock	McDougall (1971)	Oceanite	Mafate sous Maïdo
99BA	-21.1728	55.4988	475	8	PN2	K-Ar Cassignol-Gillot groundmass	Salvany (2009)	Olivine basalt	Dimitile
RU-36	-21.0169	55.2544	461	30	PN2	K-Ar whole rock	McDougall (1971)	Oceanite	Tunnel Cap Marianne
RU-19	-21.0169	55.2544	460	11	PN2	K-Ar whole rock	McDougall (1971)	Oceanite	Tunnel Cap Marianne
RU-85	-21.1891	55.5342	455	12	PN2	K-Ar whole rock	McDougall (1971)	Oceanite	Grand Bassin
60-D	-21.0172	55.2608	452	17	PN2	K-Ar Cassignol-Gillot	Kluska (1997)	Oceanite	Premiers Français cave
RU-53	-21.0189	55.2349	446	9	PN2	K-Ar whole rock	McDougall (1971)	Oceanite	Cap La Houssaye
RU-41	-21.2105	55.3402	446	19	PN2	K-Ar whole rock	McDougall (1971)	Oceanite	Ravine des Avirons
99AI2	-21.0668	55.6527	437	7	PN2	K-Ar Cassignol-Gillot groundmass	Salvany (2009)		Cratère
99X	-20.9586	55.4325	429	7	PN2	K-Ar Cassignol-Gillot groundmass	Salvany (2009)	Aphyric basalt	Brûlé
99AG	-20.991	55.3756	427	7	PN2	K-Ar Cassignol-Gillot groundmass	Salvany (2009)	Basalt	Dos D'Ane
99Z	-21.1566	55.4918	419	8	PN2	K-Ar Cassignol-Gillot groundmass	Salvany (2009)	Breccia?	Bonnet de Prêtre
69U	-21.1676	55.5336	418	8	PN2	K-Ar Cassignol-Gillot groundmass	Salvany (2009)	Olivine basalt	Grand Bassin
39-T	-21.0591	55.3935	387	9	PN3	K-Ar Cassignol-Gillot groundmass	Kluska (1997)	Hawaiite dyke	Mafate sous Maïdo
60-A	-21.0521	55.2302	374	7	PN3	K-Ar Cassignol-Gillot groundmass	Kluska (1997)	Mugearite lava flow	Saint Gilles Grand Fond
99BQ	-21.1512	55.5335	366	9	PN3	K-Ar Cassignol-Gillot groundmass	Salvany (2009)	Olivine basalt	Grand Bassin
DS 02	-21.018	55.4725	357	4	PN3	K-Ar Cassignol-Gillot groundmass	Cruchet et al. (2008)	Basalt lava flow	Salazie Ravine Blanche
FL 353	-21.1372	55.4829	354	10	PN3	K-Ar Cassignol-Gillot groundmass	Cruchet et al. (2008)	Dyke cutting breccia	Cilaos Bras de Benjoin
RU-45	-21.1607	55.3089	354	14	PN3	K-Ar whole rock	McDougall (1971)	Mugearite	Ravine Fontaine St Leu
RU-124	-20.9741	55.3286	353	18	PN3	K-Ar whole rock	McDougall (1971)	Mugearite	Sortie Rivière des Galets
FL 366B	-21.1318	55.485	351	3.5	PN3	K-Ar Cassignol-Gillot groundmass	Cruchet et al. (2008)	Plg basalt	Cilaos Bras de Benjoin
39-U2	-21.0635	55.3917	351	4	PN3	K-Ar Cassignol-Gillot groundmass	Kluska (1997)	Differenciated lava flow	Mafate beneath Maïdo
TK-1100	-21.089	55.6117	350	3	PN3	K-Ar Cassignol-Gillot groundmass	Gillot (1988)	Differenciated lava flow	Takamaka tunnel
FL 396	-21.127	55.5017	347	3.5	PN3	K-Ar Cassignol-Gillot groundmass	Cruchet et al. (2008)	Plg basalt	Cilaos Kerveguen trail
RU-120	-21.0638	55.3919	346	7	PN3	K-Ar whole rock	McDougall (1971)	Differenciated lava flow	Mafate beneath Maïdo
99AO2	-21.0027	55.5064	341	5	PN3	K-Ar Cassignol-Gillot groundmass	Salvany (2009)	Hawaiite	Montée Bé Cabot Salazie
DA-1	-20.9583	55.3108	333	10	PN3	K-Ar Cassignol-Gillot groundmass	Gillot and Nativel (1982)	Pintade	Rivière des Galets borehole
99AP	-21.0026	55.5066	326	5	PN3	K-Ar Cassignol-Gillot groundmass	Salvany (2009)	Hawaiite	Bé Cabot Salazie
Mk	-21.2	55.4108	325	12.5	PN3	K-Ar Cassignol-Gillot groundmass	Gillot and Nativel (1982)	Aphyric basalt	Makes
DS 01	-21.0166	55.4728	316	3.5	PN3	K-Ar Cassignol-Gillot groundmass	Cruchet et al. (2008)	Lava flow	Salazie Ravine Blanche
DA-3	-20.975	55.3635	315	3.5	PN3	K-Ar Cassignol-Gillot groundmass	Gillot and Nativel (1982)	Aphyric basalt	Dos d'Ane filling
GR-1	-21.1199	55.2688	314	10	PN3	K-Ar Cassignol-Gillot groundmass	Gillot and Nativel (1982)	Pintade	Grande Ravine
38-JM	-21.0128	55.4689	313	11	PN3	K-Ar Cassignol-Gillot groundmass	Kluska (1997)	Hawaiite pintade	Roche écrite
RU-114	-21.0474	55.563	313	9	PN3	K-Ar whole rock	McDougall (1971)	Basalt	Mazerin Remparts des Lianes
DA-4	-20.9751	55.369	312	8	PN3	K-Ar Cassignol-Gillot groundmass	Gillot and Nativel (1982)	Pintade	Dos d'Ane filling
99BH1	-21.0452	55.5652	303	5	PN3	K-Ar Cassignol-Gillot groundmass	Salvany (2009)	Pintade	Mazerin
PC 1457	-21.0027	55.5036	300	2.5	PN3	K-Ar Cassignol-Gillot groundmass	Cruchet et al. (2008)	Aphyric basalt	Salazie rempart Bé Cabot
RU-49	-20.921	55.5136	298	7	PN3	K-Ar whole rock	McDougall (1971)	Doleritic basalt	Rivière des Pluies
74-86	-21.2783	55.3632	298	11	PN3	K-Ar whole rock	Montaggioni and Martin-Garin (2020)	Basalt	Etang Salé core
TK-750	-21.0892	55.6147	297	3	PN3	K-Ar Cassignol-Gillot groundmass	Gillot (1988)	Pintade dyke	Tunnel Takamaka
99AA1	-21.1317	55.5744	295	7	PN3	K-Ar Cassignol-Gillot groundmass	Salvany (2009)	Basalt	Coteau Maigre
74-87	-21.2783	55.3632	293	10	PN3	K-Ar whole rock	Montaggioni and Martin-Garin (2020)	Basalt	Etang Salé core
PC 1458	-21.0021	55.504	280	4	PN3	K-Ar Cassignol-Gillot groundmass	Cruchet et al. (2008)	Aphyric basalt	Salazie rempart Bé Cabot
45-T2	-21.1119	55.4316	276	2	PN3	K-Ar Cassignol-Gillot groundmass	Kluska (1997)	Pintade dyke	Taïbit
99S3	-21.1353	55.5314	273	4	PN3	K-Ar Cassignol-Gillot groundmass	Salvany (2009)	Mugearite	Coteau Maigre
FL 598-2	-21.1453	55.4835	272	4	PN3	K-Ar Cassignol-Gillot groundmass	Cruchet et al. (2008)	Ol-Plg basalt	Cilaos ravine Bras Sec
99AB	-21.1314	55.5754	272	7	PN3	K-Ar Cassignol-Gillot groundmass	Salvany (2009)	Olivine basalt	Coteau Maigre
99AL	-21.0028	55.5487	267	4	PN3	K-Ar Cassignol-Gillot groundmass	Salvany (2009)		Remplissage sortie Salazie
RU-90	-21.1906	55.5334	260	4	PN3	K-Ar whole rock	McDougall (1971)	Hawaiite	Grand Bassin
74-88-89-90	-21.1562	55.2842	259	8	PN3	K-Ar whole rock	Montaggioni and Martin-Garin (2020)	Pintade	Ravine des Colimaçons
48-D2	-21.1893	55.5341	258	3	PN3	K-Ar Cassignol-Gillot groundmass	Kluska (1997)	Pintade or basalt	Grand Bassin
RU-122	-21.0664	55.3883	258	6	PN3	K-Ar whole rock	McDougall (1971)	Mugearite	Maïdo decent trail
57 F	-20.9787	55.64	251	5	PN3	K-Ar Cassignol-Gillot groundmass	Kluska (1997)	Mugearite	Exutory Cirque Salazie
40-JM	-21.0107	55.467	248	9	PN3	K-Ar Cassignol-Gillot groundmass	Kluska (1997)	Hawaiite pintade	Roche écrite
99S1	-21.137	55.5346	245	4	PN3	K-Ar Cassignol-Gillot groundmass	Salvany (2009)	Mugearite	Coteau Maigre
MA-01	-21.0403	55.5637	241	2.5	PN3	K-Ar Cassignol-Gillot groundmass	Cruchet et al. (2008)	Differenciated lava flow	Rempart du Mazerin
RU-31	-21.0066	55.3219	235	5	PN3	K-Ar whole rock	McDougall (1971)		Bois de Nèfles St Paul
99AU	-21.0222	55.6128	235	4	PN3	K-Ar Cassignol-Gillot groundmass	Salvany (2009)		Plaine des Lianes
GR3	-21.1153	55.2733	228	7	PN3	K-Ar Cassignol-Gillot groundmass	Gillot and Nativel (1982)	Hawaiite	Montée Panon
TK-3960	-21.0997	55.5856	225	8	PN3	K-Ar Cassignol-Gillot groundmass	Gillot (1988)	Differenciated lava flow	Takamaka tunnel
PC 1459	-21.0012	55.5056	224	3.5	PN3	K-Ar Cassignol-Gillot groundmass	Cruchet et al. (2008)	Pintade	Salazie rempart Bé Cabot
RU-60	-21.2463	55.4181	215	4	PN3	K-Ar whole rock	McDougall (1971)	Hawaiite or mugearite	Ravine Barrage Sortie Makes
DP 02	-21.1396	55.5082	213	2.5	PN3	K-Ar Cassignol-Gillot groundmass	Cruchet et al. (2008)	Differenciated lava flow	Entre-Deux summit
RU-180	-21.086	55.6256	212	3	PN3 or PF2?	K-Ar whole rock	McDougall (1971)	Olivine basalt	Rte Takamaka 1 km de la fin
48-L2	-21.1145	55.4205	208	3	PN3	K-Ar Cassignol-Gillot groundmass	Kluska (1997)	Differenciated lava flow	Grand Bénare summit
TK-4217	-21.1013	55.5846	207	11	PN3	K-Ar Cassignol-Gillot groundmass	Gillot (1988)	Differenciated lava flow	Takamaka tunnel
23-4	-21.0597	55.3787	201.9	2.9	PN3 ign	40Ar/39Ar sanidine	Melendez et al. (2023)	Welded tuffs	Maïdo
28-1-5	-21.2735	55.457	201.8	3.65	PN3 ign	40Ar/39Ar sanidine	Melendez et al. (2023)	Welded tuffs	Saint-Pierre
23-4-2	-21.0597	55.3787	200.5	2.4	PN3 ign	40Ar/39Ar sanidine	Melendez et al. (2023)	Welded tuffs	Saint-Pierre
RU-95	-21.086	55.6256	200	4	PN3 or PF2?	K-Ar whole rock	McDougall (1971)	Olivine basalt	Rte Takamaka 1 km from end
23-5	-21.0342	55.2484	199.7	2.2	PN3 ign	40Ar/39Ar sanidine	Melendez et al. (2023)	Welded tuffs	Saint Gilles
24-4-1	-21.3221	55.4538	198.6	2.9	PN3 ign	40Ar/39Ar sanidine	Melendez et al. (2023)	Welded tuffs	Saint-Pierre
28-2-2	-21.2811	55.4543	196.4	2.9	PN3 ign	40Ar/39Ar sanidine	Melendez et al. (2023)	Welded tuffs	Saint-Pierre
99O	-20.9441	55.4101	195	3	PN4	K-Ar Cassignol-Gillot groundmass	Salvany (2009)	Differenciated lava flow	Ilet Guillaume
DP 04	-20.8859	55.4432	194	2.5	PN4	K-Ar Cassignol-Gillot groundmass	Cruchet et al. (2008)	Valley lava flow	Riv. St Denis - La Redoute
IM-1	-21.0083	55.5636	193	13	PN4	K-Ar Cassignol-Gillot groundmass	Gillot and Nativel (1982)	Anorthose benmoreite ignimbrite	Salazie Ilet Morin
RN18-12	-21.0423	55.248	188.2	5.2	PN4	(U-Th)/He zircon	Famin et al. (2022)	Trachyte tephra	Saint Gilles
45-Z8	-21.0362	55.4928	184	4	PN4	K-Ar Cassignol-Gillot groundmass	Kluska (1997)	Ignimbrite	Enchaing west
RU-127	-20.9091	55.5044	178	3	PN4	K-Ar whole rock	McDougall (1971)	Hawaiite Mugearite	Rivière des Pluies
45-V	-21.1066	55.4426	176	3	PN4	K-Ar Cassignol-Gillot groundmass	Kluska (1997)	Ignimbrite	Taïbit
GR-2	-21.1188	55.2716	174	8	PN4	K-Ar Cassignol-Gillot groundmass	Gillot and Nativel (1982)	Benmoreite	Montée Panon
57-AA	-21.2843	55.3999	171	16	PN4	K-Ar Cassignol-Gillot groundmass	Kluska (1997)	Anorthose trachyte ignimbrite	Saint Louis
RU-181	-21.0846	55.6258	162	9	PN4 or PF3?	K-Ar whole rock	McDougall (1971)	Olivine basalt	Rte Takamaka 1 km de la fin
57-D	-21.112	55.4318	157	3	PN4	K-Ar Cassignol-Gillot groundmass	Kluska (1997)	Benmoreite dyke	Taïbit
PC 739	-21.0435	55.5111	156	2.5	PN4	K-Ar Cassignol-Gillot groundmass	Cruchet et al. (2008)	Aphyric basalt	Bras sec Salazie
69-O	-21.104	55.5993	152	5	PN4	K-Ar Cassignol-Gillot groundmass	Kluska (1997)	Mugearite	Bras Cabot
TK-2204	-21.0928	55.601	146	3	PN4	K-Ar Cassignol-Gillot groundmass	Gillot (1988)	Differenciated lava flow	Takamaka tunnel
TK-2650	-21.0944	55.5971	145	2	PN4	K-Ar Cassignol-Gillot groundmass	Gillot (1988)	Differenciated lava flow	Takamaka tunnel
TK-2420	-21.0935	55.5991	142	3	PN4	K-Ar Cassignol-Gillot groundmass	Gillot (1988)	Differenciated lava flow	Takamaka tunnel
45-Z7	-21.0463	55.4943	138	2	PN4	K-Ar Cassignol-Gillot groundmass	Kluska (1997)	Pintade	Piton d'Enchaing
RU-106	-21.0586	55.5349	138	4	PN4	K-Ar whole rock	McDougall (1971)	Hawaiite Mugearite	Montée Hell Bourg Belouve
RE02 (45-I2)	-21.1134	55.4912	131	1.5	PN4	K-Ar Cassignol-Gillot groundmass	Rais et al. (1996)	Pintade	Trail Bloc Caverne Dufour
RE26 (57-P)	-21.1135	55.4914	129	1.5	PN4	K-Ar Cassignol-Gillot groundmass	Rais et al. (1996)	Pintade	Chemin Bloc Caverne Dufour
RE34 (57-Q)	-21.1133	55.4917	122	2	PN4	K-Ar Cassignol-Gillot groundmass	Rais et al. (1996)	Pintade	Trail Bloc Caverne Dufour
48-R	-21.0739	55.4513	116	6	PN4	K-Ar Cassignol-Gillot groundmass	Kluska (1997)	Mugearite dyke	Col de Fourche
RE55 (57-O)	-21.1132	55.4921	116	2.5	PN4	K-Ar Cassignol-Gillot groundmass	Rais et al. (1996)	Pintade	Trail Bloc Caverne Dufour
DS 04	-21.0579	55.4541	115	2	PN4	K-Ar Cassignol-Gillot groundmass	Cruchet et al. (2008)	Differenciated lava flow	Salazie Piton Marmite
PC 1454	-21.0419	55.5246	111	3	PN4	K-Ar Cassignol-Gillot groundmass	Cruchet et al. (2008)	Pintade	Rivière du Mât
RU-105	-21.0595	55.5356	108	3	PN4	K-Ar whole rock	McDougall (1971)	Hawaiite Mugearite	Montée Hell Bourg Belouve
RE60 (57-M)	-21.113	55.4935	103	1	PN4	K-Ar Cassignol-Gillot groundmass	Rais et al. (1996)	Mugearite	Trail Bloc Caverne Dufour
PC 1453-0	-21.0412	55.5285	101	1.5	PN4	K-Ar Cassignol-Gillot groundmass	Cruchet et al. (2008)	Pintade	Rivière du Mât
FL 319	-21.1335	55.4858	100	2.5	PN4	K-Ar Cassignol-Gillot groundmass	Cruchet et al. (2008)	Pintade	Cilaos ravine Kerveguen
PE-7	-21.045	55.496	99	1.5	PN4	K-Ar Cassignol-Gillot groundmass	Gillot and Nativel (1982)	Mugearite	Piton d'Enchaing
FL 339	-21.1339	55.4915	96	1.5	PN4	K-Ar Cassignol-Gillot groundmass	Cruchet et al. (2008)	Pintade	Cilaos Bras Sec
RE64 (45-K)	-21.1131	55.4939	89	1.5	PN4	K-Ar Cassignol-Gillot groundmass	Rais et al. (1996)	Mugearite	Trail Bloc Caverne Dufour
45-D	-21.0982	55.4797	82	1	PN4	K-Ar Cassignol-Gillot groundmass	Kluska (1997)	Mugearite dyke	Piton des Neiges summit
45-E2	-21.0963	55.4805	81	4.5	PN4	K-Ar Cassignol-Gillot groundmass	Kluska (1997)	Trachytic lava flow	Piton des Neiges summit
RU-103	-21.0614	55.5384	75	3	PN4	K-Ar whole rock	McDougall (1971)	Hawaiite Mugearite	Gite Belouve
BE-1	-21.1166	55.5608	74	1.5	PN4	K-Ar Cassignol-Gillot groundmass	Gillot and Nativel (1982)	Trachyte	Bébour
BE-2	-21.1031	55.5576	74	2	PN4	K-Ar Cassignol-Gillot groundmass	Gillot and Nativel (1982)	Trachyte	Bébour
RE64bis (57-I)	-21.112	55.4952	72	1.5	PN4	K-Ar Cassignol-Gillot groundmass	Rais et al. (1996)	Mugearite	Trail Bloc Caverne Dufour
99L	-21.1933	55.4301	70	3	PN4	K-Ar Cassignol-Gillot groundmass	Salvany (2009)	Pintade Mugearite?	Makes filling
FL 366A	-21.1318	55.485	69	2.5	PN4	K-Ar Cassignol-Gillot groundmass	Cruchet et al. (2008)	Scoriaceous aphyric basalt	Cilaos Bras de Benjoin
DP 01	-21.1241	55.5051	69	1	PN4	K-Ar Cassignol-Gillot groundmass	Cruchet et al. (2008)	Differenciated lava flow	Plateau Kerveguen
Mf	-21.0926	55.4182	65	2	PN4	K-Ar Cassignol-Gillot groundmass	Gillot and Nativel (1982)	Trachyte sill	Rivière des Galets sous Marla
FL 51	-21.1477	55.4719	62	1.5	PN4	K-Ar Cassignol-Gillot groundmass	Cruchet et al. (2008)	Plg basalt	Cilaos Mare Sèche
BE-3	-21.0851	55.5455	60	2	PN4	K-Ar Cassignol-Gillot groundmass	Gillot and Nativel (1982)	Mugearite	Bébour
SAB-1	-21.0742	55.4745	58	3	PN4	K-Ar Cassignol-Gillot groundmass	Famin (2018)	Trachyte sill cutting breccia	Salazie Grand Sable
BE-4	-21.0953	55.5109	54	1	PN4	K-Ar Cassignol-Gillot groundmass	Gillot and Nativel (1982)	Quartz trachyte	Cap Anglais
IM-2	-21.0069	55.565	53	1	PN4	K-Ar J195ssignol Gillot groundmass	Gillot and Nativel (1982)	Mugearite	Salazie Ilet Morin
SAL 88	-21.0601	55.5056	51	1	PN4	K-Ar Cassignol-Gillot groundmass	Famin (2018)	Trachyte sill cutting breccia	Ilet à Vidot
67-AT	-21.05	55.3094	45.12	0.342947	PN4	14C Calibrated	Kluska (1997)	Trachytic deposit	Hubert de Lisle road
Sa-32	-21.0708	55.4733	44	1	PN4	K-Ar Cassignol-Gillot groundmass	Gillot and Nativel (1982)	Trachyte sill	Salazie Grand Sable
22-1	-21.0544	55.5386	42.7	1.9	PN4	40Ar/39Ar sanidine	Melendez et al. (2023)	Trachytic deposit	Bélouve
57-C	-21.0794	55.3595	42	6.5	PN4	K-Ar Cassignol-Gillot groundmass	Kluska (1997)	Trachyte boulder	Rte Forestière des Tamarins
RN18-9	-21.0757	55.3836	40.4	1.4	PN4	(U-Th)/He zircon	Famin et al. (2022)	Trachyte pumice	Maïdo, Glacière trail
NY-998	-21.0413	55.3516	39.9985	2.22208	PN4	14C Calibrated	Deniel et al. (1992)	Trachytic deposit	Maïdo slopes
RN18-10	-21.08	55.3592	36.5	1.15	PN4	(U-Th)/He zircon	Famin et al. (2022)	Trachyte pumice	Maïdo, forest roadcut
Cote-02	-21.1	55.35	36.18	1.11369	PN4	14C Calibrated	Delibrias et al. (1986)	Trachytic deposit	Trois Bassins slopes
NY-999	-21.0627	55.5386	35.8845	1.10698	PN4	14C Calibrated	Deniel et al. (1992)	Trachytic deposit	Bélouve
RU-119	-21.0608	55.5472	35.271	1.33502	PN4	14C Calibrated	Delibrias et al. (1986)	Trachytic deposit	Bélouve
RU-43	-21.0622	55.5483	35.0325	1.2286	PN4	14C Calibrated	Delibrias et al. (1986)	Trachytic deposit	Bélouve
NY-1000	-21.1003	55.3605	32.93	0.986414	PN4	14C Calibrated	Deniel et al. (1992)	Trachytic deposit	Maïdo slopes
NY-1002	-21.0369	55.3552	32.474	0.928431	PN4	14C Calibrated	Deniel et al. (1992)	Trachytic deposit	Maïdo slopes
NY-894	-21.0627	55.5386	32.47	1.05712	PN4	14C Calibrated	Deniel et al. (1992)	Trachytic deposit	Bélouve
NY-996	-21.0627	55.5386	32.3405	0.889894	PN4	14C Calibrated	Deniel et al. (1992)	Trachytic deposit	Bélouve
45F	-21.0964	55.4804	32	1	PN4	K-Ar Cassignol-Gillot groundmass	Kluska (1997)	Benmoreite	Piton des Neiges summit
Ci	-21.1115	55.4953	31	1.5	PN4	K-Ar Cassignol-Gillot groundmass	Gillot and Nativel (1982)	Benmoreite	Caverne Dufour Coteau Kerveguen
RU-116	-21.1194	55.5667	30.9035	0.694732	PN4	14C Calibrated	Delibrias et al. (1986)	Trachytic deposit	Plaine Marsouins
NY-997	-21.0627	55.5386	29.8995	0.880701	PN4	14C Calibrated	Deniel et al. (1992)	Trachytic deposit	Bélouve
45-01	-21.1038	55.4917	29	1.5	PN4	K-Ar Cassignol-Gillot groundmass	Kluska (1997)	Benmoreite dome	Piton des Neiges gîte
RU-40	-21.121	55.5692	28.734	0.665387	PN4	14C Calibrated	Delibrias et al. (1986)	Trachytic deposit	Bébour
NY-895	-21.0627	55.5386	26.7415	0.529269	PN4	14C Calibrated	Deniel et al. (1992)	Trachytic deposit	Bélouve
RU-167	-21.0539	55.5433	26.3335	0.503814	PN4	14C Calibrated	Delibrias et al. (1986)	Trachytic deposit	Bélouve
Réunion, Piton des Neiges, rejected data (n=30)
Sample	Lat. (°)	Long. (°)	Age (ka)	± 1s (ka)	Volcanic period	Dating technique	Reference	Rock description	Locality	Comment
SAL 48	-21.0563	55.4944	2867.29	260	PN0	40Ar/39Ar whole rock	Berthod (2016)	Basalt dyke in black breccia	Ilet à Vidot, Salazie	Age recalculated with FCs: 28,52 Ma, uncertainty too large
BSS-1	-84.8269	-101.488	2789	30	PN0	K-Ar Cassignol-Gillot groundmass groundmass	Famin (2018)	Basalt lava flow	Bras Ste Suzanne, Mafate	Same sample dated by another lab
BSUZ-3	-20.9965	55.3988	2600	35	PN0	K-Ar Cassignol-Gillot groundmass	Famin (2018)	Aphyric basalt volcanic breccia	Bras Ste Suzanne, Mafate	Slightly altered
SAL 1	-21.0563	55.5004	2505.1	475	PN0	40Ar/39Ar phlogopite	Berthod (2016)	Oceanite dyke in gabbro	Ilet à Vidot, Salazie	Age recalculated with FCs: 28,52 Ma, uncertainty too large
RSD 53	-20.9237	55.4126	2196.2	50	LM	40Ar/39Ar whole rock	Baksi et al. (1993)	Oceanite	La Montagne	Age recalculated with FCs: 28,52 Ma, same flow as Singer et al. (2014)
RSD 43	-20.9268	55.412	2196.2	50	LM	40Ar/39Ar whole rock	Baksi et al. (1993)	Oceanite	La Montagne	Age recalculated with FCs: 28,52 Ma, same flow as Singer et al. (2014)
LM 41	-20.8876	55.4391	2167.58	34	LM	40Ar/39Ar whole rock	Baksi and Hoffman (2000)	Oceanite	La Montagne	Age recalculated with FCs: 28,52 Ma, same flow as Singer et al. (2014)
GC 42	-20.954	55.4062	2155.41	30	LM	40Ar/39Ar whole rock	Baksi et Hoffman (2000)	Oceanite	La Montagne	Age recalculated with FCs: 28,52 Ma, same flow as Singer et al. (2014)
RN29	-20.9425	55.4115	2095	67	LM	K-Ar whole rock	McDougall and Watkins (1973)	Oceanite	La Montagne Riv St Denis	Uncertainty too large
SAL 102	-21.0563	55.5008	2055.73	137.961	LM	40Ar/39Ar groundmass	Berthod (2016)	Oceanite sill	Ilet à Vidot, Salazie	Age recalculated with FCs: 28,52 Ma, uncertainty too large
RN4	-20.9237	55.4126	2043	56	LM	K-Ar whole rock	McDougall and Watkins (1973)	Oceanite	La Montagne	Uncertainty too large
RN18-1	-21.0563	55.5005	2021	8	LM	U-Pb zircon	Famin et al. (2022)	Gabbro	Rivière du Mât, Salazie	Crystallization, not emplacement
RN13	-20.9268	55.412	2002	80	LM	K-Ar whole rock	McDougall and Watkins (1973)	Oceanite	La Montagne	Uncertainty too large
SDN-2	-20.9148	55.4253	1930	41	LM	K-Ar Cassignol-Gillot groundmass	Famin (2018)	Oceanite	La Montagne	Slightly altered
CB2-210314	-21.0573	55.494	1414	4	PN1a	U-Pb zircon	Famin et al. (2022)	Megacryst gabbro	Upstream Trou Blanc (Site 2), Salazie	Crystallization, not emplacement
SAL 153	-21.0256	55.4884	1380	20	PN1a	K-Ar Cassignol-Gillot groundmass	Famin (2018)	Olivine basalt	Roche à Jacquot, Salazie	Slightly altered
RU-65	-21.2568	55.46	1107	40	PN1b	K-Ar whole rock	McDougall (1971)	Oceanite	Bras de Cilaos Entre Deux	Uncertainty too large
RU-62	-21.2208	55.4553	1089	50	PN1b	K-Ar whole rock	McDougall (1971)	Oceanite	Bras de Cilaos Entre Deux	Uncertainty too large
RU-92	-21.0819	55.6275	1065	76	PN1b	K-Ar whole rock	McDougall (1971)	Oceanite	Takamaka Rd, deux Mamelons crest	Uncertainty too large
PC 723	-21.0403	55.517	807	23	PN2	K-Ar whole rock	Cruchet et al. (2008)	Vesiculated basalt boulder	Salazie Plateau Artimidor	Boulder taken in breccia
MAF-20	-21.0252	55.4168	792	21	PN1b	K-Ar Cassignol-Gillot groundmass	Famin (2018)	Oceanite	Underneath Piton Cabris unconformity, Mafate	Slightly altered
RDG-1	-21.0139	55.401	746	8	PN1b	K-Ar Cassignol-Gillot groundmass	Famin (2018)	Oceanite	Lava flow covering La Porte breccia, Mafate	Slightly altered
CB2-210314	-21.0573	55.494	728	37.5	PN2	(U-Th)/He zircon	Famin et al. (2022)	Megacryst gabbro	Upstream Trou Blanc (Site 2), Salazie	Uncertainty too large
MAF-21	-21.0229	55.4113	665	8	PN1b	K-Ar Cassignol-Gillot groundmass	Famin (2018)	Oceanite	Underneath Piton Cabris unconformity, Mafate	Slightly altered
DC 01	-21.1558	55.4331	573	8.5	PN2	K-Ar whole rock	Cruchet et al. (2008)	Lava boulder	Cilaos Ilet à Cordes	Boulder taken in breccia
Ti-1	-21.058	55.3951	347	4	PN3	K-Ar Cassignol-Gillot groundmass	Famin (2018)	Oceanite	Ti Col, Mafate	Contradictory to stratigraphy
RU-34	-21.0642	55.2802	254	28	PN3	K-Ar whole rock	McDougall (1971)	Basalt	La saline Les Hauts	Uncertainty too large
RU-68	-21.2791	55.4536	145	22	PN4	K-Ar whole rock	McDougall (1971)	Hawaiite Mugéarite	Cilaos outlet	Uncertainty too large
DS 03	-21.0175	55.4935	97	3	PN4	K-Ar whole rock	Cruchet et al. (2008)	Breccia boulder	Salazie Mare à Martin	Boulder taken in breccia
FL 706	-21.1147	55.4601	9	1.5	PN4	K-Ar whole rock	Cruchet et al. (2008)	Lava boulder	Cilaos Bassin des Salazes	Boulder taken in breccia
Réunion, Piton de la Fournaise, filtered data (n=48)
Sample	Lat. (°)	Long. (°)	Age (ka)	± 1s (ka)	Volcanic period	Dating technique	Reference	Rock description	Location	Comment
GSR2 DR11-10	-21.085	55.835	3770	40	PF1	K-Ar Cassignol-Gillot groundmass	Smietana (2011)	Plg and cpx basalt	Submarine NE rift zone
ERO2 DR2-5	-21.085	55.835	3340	35	PF1	K-Ar Cassignol-Gillot groundmass	Smietana (2011)	Plg and cpx basalt	Submarine NE rift zone
57V	-21.12	55.625	561	5	PF1	K-Ar Cassignol-Gillot groundmass	Kluska (1997)	Pintade	Ilet Patience
39V3	-21.2646	55.6125	527	8	PF1	K-Ar Cassignol-Gillot groundmass	Gillot and Nativel (1989)	Pintade	Riv Remparts
39V1	-21.3089	55.6222	527	5	PF1	K-Ar Cassignol-Gillot groundmass	Gillot and Nativel (1989)	Pintade	Riv Remparts
43P	-21.174	55.725	527	7	PF1	K-Ar Cassignol-Gillot groundmass	Gillot and Nativel (1989)	Pintade	Riv Est
39M4	-21.3006	55.6422	503	8.5	PF1	K-Ar Cassignol-Gillot groundmass	Gillot and Nativel (1989)	Pintade	Riv Langevin
69S	-21.1088	55.6033	470	22	PF1	K-Ar Cassignol-Gillot groundmass	Kluska (1997)	Basalt (?)	Ilet Patience
39G1	-21.3047	55.6407	468	11	PF1	K-Ar Cassignol-Gillot groundmass	Gillot and Nativel (1989)	Pintade	Riv Langevin
Ar29	-21.1374	55.642	467	7.5	PF1	K-Ar Cassignol-Gillot groundmass	Kluska (1997)	Pintade lava flow	Morne St François
48O	-21.1404	55.6508	463	3.5	PF1	K-Ar Cassignol-Gillot groundmass	Gillot et al. (1994)	Aphyric basalt	Morne St François
48N2	-21.1398	55.6496	454	3	PF1	K-Ar Cassignol-Gillot groundmass	Kluska (1997)	Aphyric basalt	Morne St François
Ar36	-21.1363	55.6442	450	9	PF1	K-Ar Cassignol-Gillot groundmass	Kluska (1997)	Aphyric basalt	Morne St François
ERO2 DR8-12	-21.195	55.9132	439	6	PF1	K-Ar Cassignol-Gillot groundmass	Smietana (2011)	Olivine basalt	Submarine NE rift zone
48J1	-21.2728	55.6692	423	35	PF1	K-Ar Cassignol-Gillot groundmass	Gillot et al. (1994)		Riv Langevin
57W	-21.1237	55.6131	399	4	PF1	K-Ar Cassignol-Gillot groundmass	Kluska (1997)	Olivine basalt	Ilet Patience
RU76	-21.3263	55.5592	367	9	PF2	K-AR whole rock	McDougall (1971)	Basalt	Tampon planeze
RL1	-21.2856	55.6619	343	5.5	PF2	K-Ar Cassignol-Gillot groundmass	Smietana (2011)		Riv Langevin
RU70	-21.2956	55.5274	336	10	PF2	K-AR whole rock	McDougall (1971)	Basalt	Tampon planeze
39F2	-21.2844	55.6558	333	3.5	PF2	K-Ar Cassignol-Gillot groundmass	Gillot and Nativel (1989)	Basalt lava flow	Riv Langevin
PT6	-21.2961	55.5272	293	6	PF2	K-Ar Cassignol-Gillot groundmass	Claude et al. (2016)	Basalt lava flow	La Bergerie, 1,5 km south of Le Tampon along the D3 rd
39D	-21.2063	55.6186	291	2.5	PF2	K-Ar Cassignol-Gillot groundmass	Gillot and Nativel (1989)	Basalt lava flow	Nez de Bœuf
39V2	-21.2478	55.6169	219	2	PF3	K-Ar Cassignol-Gillot groundmass	Gillot and Nativel (1989)	Olivine basalt lava flow	Riv des Remparts Roche Plate
RU88	-21.2	55.6312	180	5.5	PF3	K-AR whole rock	McDougall (1971)	Basalt	Base Nez de Boeuf
39X2	-21.1992	55.6727	131	3	PF3	K-Ar Cassignol-Gillot groundmass	Gillot and Nativel (1989)	Basalt lava flow	Rempart bottom Riv de l'Est
MD59 DR15	-21.4667	55.6833	127	4	PF3	K-Ar Cassignol-Gillot groundmass	Smietana (2011)	K-rich basalt	Eliane submarine cone
RU-89	-21.198	55.632	109	8	PF3	K-AR whole rock	McDougall (1971)	Basalt	Nez de Bœuf
46F	-21.3278	55.6951	107	3	PF3	K-Ar Cassignol-Gillot groundmass	Gillot et al. (1994)		Basse Vallée uphill
Mah 3-1	-21.2539	55.6295	106	15	PF3	K-Ar Cassignol-Gillot groundmass	Famin (2018)	Olivine basalt	Bras de Mahavel
RU87	-21.1979	55.6316	95	4	PF3	K-AR whole rock	McDougall (1971)	Basalt	Nez de Bœuf
39O	-21.3703	55.7058	94	2.5	PF3	K-Ar Cassignol-Gillot groundmass	Gillot and Nativel (1989)	Oceanite lava flow with peridotite xenolliths	Rampe Basse Vallée
BM3	-21.2538	55.6302	88	4.5	PF3	K-Ar Cassignol-Gillot groundmass	Smietana (2011)	Olivine basalt	Bras de Mahavel
RU86	-21.1982	55.63	82	5	PF3	K-AR whole rock	McDougall (1971)	Basalt	Nez de Bœuf summit
48F1	-21.1031	55.5576	75	4	PF3	K-Ar Cassignol-Gillot groundmass	Kluska (1997)	Neck basalt	Piton Saint Louis Grand Bassin
39M3	-21.2998	55.6405	70	3	PF3	K-Ar Cassignol-Gillot groundmass	Gillot and Nativel (1989)	Aphyric basalt	Grand Coude
39L	-21.2968	55.6364	66	3.5	PF3	K-Ar Cassignol-Gillot groundmass	Gillot and Nativel (1989)	Aphyric basalt	Grand Coude
39W	-21.2382	55.6517	65	3	PF3	K-Ar Cassignol-Gillot groundmass	Gillot and Nativel (1989)	Basalt lava flow	Base Rempart des Sables
43N	-21.2155	55.6592	61	2.5	PF3	K-Ar Cassignol-Gillot groundmass	Gillot et al. (1994)	Basalt lava flow	Plateau des Basalts
RU80	-21.3485	55.6106	59	5	PF3	K-AR whole rock	McDougall (1971)	Basalt	Ravine des Grègues
39I	-21.3574	55.654	54	2.5	PF3	K-Ar Cassignol-Gillot groundmass	Gillot and Nativel (1989)	Olivine basalt lava flow	Rive gauche avale Riv Langevin
Mu2H	-21.2471	55.5831	47.6145	0.85171	PF4	14C Calibrated	Kluska (1997)		Tampon
Mu1B	-21.2457	55.5817	42.3	0.229103	PF4	14C Calibrated	Kluska (1997)		Tampon
57T	-21.0272	55.6713	35	3.5	PF4	K-Ar Cassignol-Gillot groundmass	Kluska (1997)	Olivine basalt	Bassin La Paix
RU97	-21.2135	55.5655	30	5	PF4	K-AR whole rock	McDougall (1971)	Basalt	Plaine des Cafres
46A3	-21.2589	55.6674	19	2.5	PF4	K-Ar Cassignol-Gillot groundmass	Gillot et al. (1994)	Basalt lava flow	Cassé amont Rivière Langevin
46G3	-21.2242	55.7573	13	3	PF4	K-Ar Cassignol-Gillot groundmass	Gillot et al. (1994)		Piton de Crac
39C2	-21.2384	55.6805	11	2	PF4	K-Ar Cassignol-Gillot groundmass	Gillot and Nativel (1989)	Basalt lava flow	Base rempart de Bellecombe
22RE06	-21.2287	55.4985	0	4	PF4	K-Ar Cassignol-Gillot groundmass	This study	Olivine basalt lava flow	Pont d'Yves Bras de la Plaine
Réunion, Piton de la Fournaise, rejected data (n=4)
Sample	Lat. (°)	Long. (°)	Age (ka)	± 1s (ka)	Volcanic period	Dating technique	Reference	Rock description	Location	Comment
67-M	-21.243	55.6083	524	15	PF1	K-Ar Cassignol-Gillot groundmass	Kluska (1997)	Light-grey basalt	Bras Baptiste crater	Heterogeneous results
?	-21.0774	55.6854	395		PF1	K-Ar Cassignol-Gillot groundmass	Gillot unpublished in Luais (2004)	Steady-state basalt	Remparts River	No uncertainty
PS2	-21.2371	55.6512	56	11	PF3	K-Ar Cassignol-Gillot groundmass	Smietana (2011)	Basalt	Plaine des Sables cliff	Uncertainty too large
46-E1	-21.2491	55.6635	3	3	PF4	K-Ar Cassignol-Gillot groundmass	Gillot et al. (1994)	Basalt lava flow	Upstream Rivière Langevin	Uncertainty too large
Mauritius, filtered data (n=76)
Sample	Lat. (°)	Long. (°)	Age (ka)	± 1s (ka)	Volcanic period	Dating technique	Reference	Rock description	Locality	Comment
B14-2	-20.2337	57.613	8991.49	85	OS1	40Ar/39Ar plateau whole rock	Moore et al. (2011)		Providence	Age recalculated with FCT-3bio: 28,35 Ma
M39	-20.1435	57.5488	8121.67	45	OS1	40Ar/39Ar plateau groundmass	Moore et al. (2011)	Volcanic breccia	Long Mountain	Age recalculated with FCT-3bio: 28,35 Ma
MU 18	-20.1987	57.5022	8117	199	OS1	K-Ar whole rock	McDougall and Chamalaun (1969)	Basalt	Anse Courtois
M37	-20.3109	57.4406	8091.33	35	OS1	40Ar/39Ar plateau whole rock	Moore et al. (2011)			Age recalculated with FCT-3bio: 28,35 Ma
MU 138	-20.2084	57.4653	8058.14	90	OS1	K-Ar whole rock	McDougall and Chamalaun (1969)	Olivine Basalt	Petit Malabar
M1	-20.1699	57.4954	7919.39	25	OS1	40Ar/39Ar plateau whole rock	Moore et al. (2011)		Port Louis	Age recalculated with FCT-3bio: 28,35 Ma
M35	-20.3107	57.4402	7868.82	30	OS1	40Ar/39Ar plateau whole rock	Moore et al. (2011)			Age recalculated with FCT-3bio: 28,35 Ma
MU 161	-20.2788	57.7367	7725.91	65	OS1	K-Ar whole rock	McDougall and Chamalaun (1969)	Basalt	Deep river, Mt. Blanche
MU 133	-20.2696	57.4613	7718.03	70	OS1	K-Ar whole rock	McDougall and Chamalaun (1969)	Oceanite	La Ferme Reservoir
M30	-20.2074	57.6654	7686.76	30	OS1	40Ar/39Ar plateau whole rock	Moore et al. (2011)			Age recalculated with FCT-3bio: 28,35 Ma
MU 15	-20.1855	57.5588	7672.3	65	OS1	K-Ar whole rock	McDougall and Chamalaun (1969)	Basalt	Below Peter both
MU 4	-20.1823	57.5093	7636.12	40	OS1	K-Ar whole rock	McDougall and Chamalaun (1969)	Olivine basalt	Signal Mountain
MU 14	-20.1963	57.559	7558.74	70	OS1	K-Ar whole rock	McDougall and Chamalaun (1969)	Basalt	Below Peter both
MU 10	-20.1741	57.4918	7480	75	OS1	K-Ar whole rock	McDougall and Chamalaun (1969)	Olivine basalt	Signal Mountain
MU 1	-20.1812	57.51	7417	62.5	OS1	K-Ar whole rock	McDougall and Chamalaun (1969)	Olivine basalt	Signal Mountain
MU 172	-20.3654	57.732	7340.94	65	OS1	K-Ar whole rock	McDougall and Chamalaun (1969)	Olivine basalt	Lion Mountains
MU 7	-20.1725	57.4913	7334.79	60	OS1	K-Ar whole rock	McDougall and Chamalaun (1969)	Alkali andesite	Top of Signal Mountain
MU 8	-20.1722	57.4911	7312	55	OS1	K-Ar whole rock	McDougall and Chamalaun (1969)	Alkali andesite	Top of Signal Mountain
MU 130	-20.1767	57.4931	7306.42	35	OS1	K-Ar whole rock	McDougall and Chamalaun (1969)	Ankaramite	Quoin Bluff
MU 45	-20.3856	57.4203	7199.42	10	OS1	K-Ar whole rock	McDougall and Chamalaun (1969)	Basalt	Black river
MU 43	-20.3984	57.4269	7186	37.5	OS1	K-Ar whole rock	McDougall and Chamalaun (1969)	Olivine basalt	Dike in Black river
MU 171	-20.3654	57.732	7182.08	60	OS1	K-Ar whole rock	McDougall and Chamalaun (1969)	Olivine basalt	Lion Mountains
M12	-20.3415	57.3711	6907.97	25	OS1	40Ar/39Ar plateau whole rock	Moore et al. (2011)			Age recalculated with FCT-3bio: 28,35 Ma
MU 151	-20.2478	57.6857	6605	82.5	OS1	K-Ar whole rock	McDougall and Chamalaun (1969)	Alkali andesite	Fayence Mountains
MU 81	-20.4275	57.3757	6441.06	35	OS1	K-Ar whole rock	McDougall and Chamalaun (1969)	Anorthoclase	Chamarel trachyte
MU 155	-20.2685	57.6659	5575	70	OS2	K-Ar whole rock	McDougall and Chamalaun (1969)	Trachyandesite	West flank of Mt. Blanche
MU 116	-20.2898	57.5868	5414.84	25	OS2	K-Ar whole rock	McDougall and Chamalaun (1969)	Anorthoclase	Piton du Milieu trachyte
MU 169	-20.2831	57.7058	5396.24	45	OS2	K-Ar whole rock	McDougall and Chamalaun (1969)	Alkali andesite	Mt. Barbe, Blanche Mountain
MU 117	-20.2898	57.5868	5171.29	25	OS2	K-Ar whole rock	McDougall and Chamalaun (1969)	Anorthoclase	Piton du Milieu trachyte
MU 160	-20.2659	57.7285	4859.85	30	OS2	K-Ar whole rock	McDougall and Chamalaun (1969)	Alkali andesite	Hermitage, Blanche Mountain
MU 65-69	-20.486	57.3729	3544	78	IS1	K-Ar whole rock	McDougall and Chamalaun (1969)	Olivine basalt	East side of Baie du Cap
MU 74	-20.4457	57.393	3419	30	IS1	K-Ar whole rock	McDougall and Chamalaun (1969)	Olivine basalt	Baie du Cap valley
B2-1	-20.2384	57.4804	3357.9	75	IS1	40Ar/39Ar plateau groundmass	Moore et al. (2011)			Age recalculated with FCT-3bio: 28,35 Ma
MU 71	-20.4889	57.372	3084.38	20	IS1	K-Ar whole rock	McDougall and Chamalaun (1969)	Olivine basalt	East side of Baie du Cap
MU 70-72	-20.489	57.372	3066	25	IS1	K-Ar whole rock	McDougall and Chamalaun (1969)	Olivine basalt	East side of Baie du Cap
MU 85	-20.4257	57.4185	3025.65	15	IS1	K-Ar whole rock	McDougall and Chamalaun (1969)	Olivine basalt	Plaine Champagne
MU 49	-20.3722	57.3985	2808.24	15	IS2	K-Ar whole rock	McDougall and Chamalaun (1969)	Olivine basalt	Near junction of Petites Gorges and Black river, west coast
MU 50	-20.3722	57.3985	2800.51	15	IS2	K-Ar whole rock	McDougall and Chamalaun (1969)	Olivine basalt	Near junction of Petites Gorges and Black river, west coast
MU 59	-20.5028	57.4444	2761.47	25	IS2	K-Ar whole rock	McDougall and Chamalaun (1969)	Olivine basalt	Beau Champ
B2-5	-20.2384	57.4804	2761.17	35	IS2	40Ar/39Ar plateau groundmass	Moore et al. (2011)			Age recalculated with FCT-3bio: 28,35 Ma
B2-3	-20.2384	57.4804	2720.71	30	IS2	40Ar/39Ar plateau groundmass	Moore et al. (2011)			Age recalculated with FCT-3bio: 28,35 Ma
B18-2	-20.2072	57.5641	2579.11	30	IS2	40Ar/39Ar plateau whole rock	Moore et al. (2011)			Age recalculated with FCT-3bio: 28,35 Ma
B19-3	-20.3438	57.5844	2316.14	25	IS3	40Ar/39Ar plateau whole rock	Moore et al. (2011)			Age recalculated with FCT-3bio: 28,35 Ma
B20-7	-20.3605	57.5466	2245.34	30	IS3	40Ar/39Ar plateau groundmass	Moore et al. (2011)			Age recalculated with FCT-3bio: 28,35 Ma
MU 62-63	-20.4862	57.3697	2140	20	IS3	K-Ar whole rock	McDougall and Chamalaun (1969)	Olivine basalt	West side of Baie du Cap
B18-5	-20.2072	57.5641	2103.75	10	IS3	40Ar/39Ar plateau whole rock	Moore et al. (2011)			Age recalculated with FCT-3bio: 28,35 Ma
MU 61	-20.487	57.369	2012	20	IS3	K-Ar whole rock	McDougall and Chamalaun (1969)	Olivine basalt	West side of Baie du Cap
19MU12	-20.5038	57.492	875	16	YS1	K-Ar Cassignol-Gillot groundmass	This study	Olivine basalt flow	Chamouny
MU 127	-20.5181	57.5187	714.878	12.5	YS2	K-Ar whole rock	McDougall and Chamalaun (1969)	Olivine basalt	Souillac
B14-3	-20.2337	57.613	678.66	23	YS2	40Ar/39Ar plateau whole rock	Moore et al. (2011)			Age recalculated with FCT-3bio: 28,35 Ma
B18-9	-20.2072	57.5641	678.66	20.5	YS2	40Ar/39Ar plateau whole rock	Moore et al. (2011)			Age recalculated with FCT-3bio: 28,35 Ma
MU 57	-20.5032	57.4555	632	5	YS2	K-Ar whole rock	McDougall and Chamalaun (1969)	Olivine basalt	Mouth, rivière des Galets
MU 56	-20.5032	57.4555	607.242	10	YS2	K-Ar whole rock	McDougall and Chamalaun (1969)	Olivine basalt	Mouth, rivière des Galets
19MU05	-20.521	57.5395	545	9	YS2	K-Ar Cassignol-Gillot groundmass	This study	Basalt flow with olivine microcrysts below unconformity	Union Ducret
19MU01	-20.4884	57.4332	461	14	YS2	K-Ar plagioclase	This study	Basalt flow with plagioclase microcrysts	Valruche
B1-4	-20.2736	57.4236	460.194	28	YS2	40Ar/39Ar plateau groundmass	Moore et al. (2011)			Age recalculated with FCT-3bio: 28,35 Ma
73-504	-20.0125	57.6336	456	17	YS2	K-Ar whole rock	McDougall in Montaggioni & Martin-Garin (2020)	Doleritic basalt	La Cave core
MU 101	-20.279	57.7735	426	35	YS2	K-Ar whole rock	McDougall and Chamalaun (1969)	Doleritic basalt	Grand river south east
19MU06	-20.5195	57.5391	377	11	YS3	K-Ar Cassignol-Gillot groundmass	This study	Aphyric basalt flow covering unconformity	Union Ducret
B2-8	-20.2384	57.4804	360.064	14	YS3	40Ar/39Ar plateau whole rock	Moore et al. (2011)			Age recalculated with FCT-3bio: 28,35 Ma
MU 24	-20.1703	57.4897	344.389	5	YS3	K-Ar whole rock	McDougall and Chamalaun (1969)	Doleritic basalt	3 km south of Port Louis
MU 129	-20.5221	57.5387	331.236	7.5	YS3	K-Ar whole rock	McDougall and Chamalaun (1969)	Olivine basalt	Gris Gris, south coast
C62	-20.242	57.557	320	20	YS3	K-Ar whole rock	Moore et al. (2011)			Analysis not detailed
C46	-20.335	57.522	320	15	YS3	K-Ar whole rock	Moore et al. (2011)			Analysis not detailed
C2	-20.313	57.5	290	20	YS3	K-Ar whole rock	Moore et al. (2011)			Analysis not detailed
MU 27	-20.2387	57.5004	265.521	10	YS3	K-Ar whole rock	McDougall and Chamalaun (1969)	Doleritic basalt	11 km of Port Louis
M16	-20.4198	57.4913	252.854	17	YS3	40Ar/39Ar plateau whole rock	Moore et al. (2011)			Age recalculated with FCT-3bio: 28,35 Ma
M22	-20.3123	57.5321	248.808	21.5	YS3	40Ar/39Ar plateau groundmass	Moore et al. (2011)			Age recalculated with FCT-3bio: 28,35 Ma
MU 109	-20.0025	57.6516	177.051	7	YS4	K-Ar whole rock	McDougall and Chamalaun (1969)	Doleritic basalt	St François, north coast
19MU09	-20.2158	57.7945	113	9	YS4	K-Ar Cassignol-Gillot groundmass	Quidelleur and Famin (2024)	Olivine basalt flow	Trou d'eau
19MU03	-20.1183	57.6169	102	8	YS4	K-Ar Cassignol-Gillot groundmass	Quidelleur and Famin (2024)	Olivine basalt flow	Mon Goût
B19-5	-20.3438	57.5844	99.1188	23.5	YS4	40Ar/39Ar plateau whole rock	Moore et al. (2011)			Age recalculated with FCT-3bio: 28,35 Ma
19MU02	-20.0315	57.5889	83	9	YS4	K-Ar Cassignol-Gillot plagioclase	Quidelleur and Famin (2024)	Aphyric basalt flow	Le Vale
19MU14	-20.508	57.4818	53	9	YS4	K-Ar Cassignol-Gillot groundmass	Quidelleur and Famin (2024)	Basalt flow with rare olivine microcrysts	Saint-Félix
19MU07	-20.4536	57.4775	45	7	YS4	K-Ar Cassignol-Gillot groundmass	Quidelleur and Famin (2024)	Basalt with olivine microcryst in volcanic cone	Bassin Blanc crater
19MU10	-20.1194	57.7162	14	4	YS4	K-Ar Cassignol-Gillot plagioclase	Quidelleur and Famin (2024)	Basalt flow	Plaine des roches
Mauritius, rejected data (n=59)
Sample	Lat. (°)	Long. (°)	Age (ka)	± 1s (ka)	Volcanic period	Dating technique	Reference	Rock description	Locality	Comment
B18-1	-20.2072	57.5641	8506.01	40	OS1	40Ar/39Ar total fusion whole rock	Moore et al. (2011)	Basalt	Beau Bois	No plateau
B14-1	-20.2337	57.613	7565.39	105	OS1	40Ar/39Ar isochron whole rock	Moore et al. (2011)	Basalt		No plateau
MU 141-142	-20.2177	57.4441	7147	370	OS1	K-Ar whole rock	McDougall and Chamalaun (1969)	Basalt	Western end of Grand Malabar Mountains	Uncertainty too large
MU 41-42	-20.3932	57.4292	6939	177	OS1	K-Ar whole rock	McDougall and Chamalaun (1969)	Olivine basalt	Dike in Black river	Uncertainty too large
MU 142	-20.2177	57.4441	6887.61	75	OS1	K-Ar whole rock	McDougall and Chamalaun (1969)	Basalt	Western end of Grand Malabar Mountains	Merged with MU141 (same lava)
VEN	-20.4167	57.3832	6849	6	OS1	U-Pb zircon	Ashwal et al. (2016)	Trachyte	Chamarel	Crystallization, not emplacement
MU 41	-20.3932	57.4292	6798.63	30	OS1	K-Ar whole rock	McDougall and Chamalaun (1969)	Olivine basalt	Dyke in Black river	Merged with MU42 (same lava)
MU 140-139	-20.2177	57.4441	6572	262	OS1	K-Ar whole rock	McDougall and Chamalaun (1969)	Alkali andesite	Western end of Grand Malabar Mountains	Uncertainty too large
MR95-03	-20.3537	57.739	6490	0	OS1	K-Ar whole rock	Nohda et al. (2005)	Oceanite		No uncertainty
MU 139	-20.2177	57.4441	6432	55	OS1	K-Ar whole rock	McDougall and Chamalaun (1969)	Alkali andesite	Western end of Grand Malabar Mountains	Merged with MU140 (same lava)
MR94-08	-20.1767	57.4813	6310	0	OS1	K-Ar whole rock	Nohda et al. (2005)	Oceanite		No uncertainty
MAU-8	-20.3284	57.7131	5700	200	OS2	U-Pb zircon	Ashwal et al. (2017)	Trachyte	Bamboo Mountains	Uncertainty too large
MR94-03	-20.4447	57.3318	5460	0	OS2	K-Ar whole rock	Nohda et al. (2005)	Basalt		No uncertainty
MR94-02	-20.4438	57.3218	5390	0	OS2	K-Ar whole rock	Nohda et al. (2005)	Basalt		No uncertainty
MU 65	-20.486	57.373	3498.42	15	IS1	K-Ar whole rock	McDougall and Chamalaun (1969)	Olivine basalt	East side of Baie du Cap	Merged with MU69 (same lava)
MR95-23	-20.4683	57.3812	3030	0	IS1	K-Ar whole rock	Nohda et al. (2005)	Oceanite		No uncertainty
MU 70	-20.4891	57.372	3024.43	25	IS1	K-Ar whole rock	McDougall and Chamalaun (1969)	Olivine basalt	East side of Baie du Cap	Merged with MU72 (same lava)
B19-2	-20.3438	57.5844	2801.62	250	IS2	40Ar/39Ar plateau whole rock	Moore et al. (2011)			Age recalcultated with FCT-3bio: 28,35 Ma. Uncertainty too large
MU 58	-20.5027	57.4443	2742	87	IS2	K-Ar whole rock	McDougall and Chamalaun (1969)	Olivine basalt	Beau Champ	Uncertainty too large
MU 63	-20.4861	57.3697	2139.01	20	IS3	K-Ar whole rock	McDougall and Chamalaun (1969)	Olivine basalt	West side of Baie du Cap	Merged with MU62 (same lava)
B6-1	-20.038	57.5764	2093.63	95	IS3	40Ar/39Ar plateau whole rock	Moore et al. (2011)			Age recalcultated with FCT-3bio: 28,35 Ma. Uncertainty too large
B19-1	-20.3438	57.5844	2063.29	60	IS3	40Ar/39Ar plateau whole rock	Moore et al. (2011)			Age recalcultated with FCT-3bio: 28,35 Ma. Uncertainty too large
MR94-04	-20.4955	57.4353	1890	0	IS3 or YS1?	K-Ar whole rock	Nohda et al. (2005)	Basalt		No uncertainty
B12-1	-20.1435	57.5543	1678.95	210	YS1	40Ar/39Ar plateau whole rock	Moore et al. (2011)			Age recalcultated with FCT-3bio: 28,35 Ma. Uncertainty too large
C76	-20.032	57.6	1000	25	YS1	K-Ar whole rock	Moore et al. (2011)	Alkali Olivine basalt		No analytical details and contradicted by ages in Quidelleur and Famin (2024)
73-505	-20.1283	57.6764	856	13.5	YS1	K-Ar whole rock	McDougall in Montaggioni & Martin-Garin (2020)	Relatively fresh basalt	Rempart core	Freshness not sufficient
B18-8	-20.2072	57.5641	804.076	53.5	YS1 or YS2?	40Ar/39Ar plateau groundmass	Moore et al. (2011)			Age recalcultated with FCT-3bio: 28,35 Ma. Uncertainty too large
MR94-05	-20.5005	57.4793	777	0	YS1 or YS2?	K-Ar whole rock	Nohda et al. (2005)	Basalt		No uncertainty
C82	-20.13	57.622	730	20	YS2	K-Ar whole rock	Moore et al. (2011)			No analytical details and contradicted by ages in Quidelleur and Famin (2024)
B12-4	-20.1435	57.5543	676.638	88	YS2	40Ar/39Ar plateau groundmass	Moore et al. (2011)			Age recalcultated with FCT-3bio: 28,35 Ma. Uncertainty too large
B1-5	-20.2736	57.4236	634.158	58.5	YS2	40Ar/39Ar plateau whole rock	Moore et al. (2011)			Age recalcultated with FCT-3bio: 28,35 Ma. Uncertainty too large
M32	-20.0685	57.6072	528.971	42	YS2	40Ar/39Ar plateau groundmass	Moore et al. (2011)			Age recalcultated with FCT-3bio: 28,35 Ma. Uncertainty too large
MU 118	-20.1745	57.4375	482.08	40	YS2	K-Ar whole rock	McDougall and Chamalaun (1969)	Doleritic basalt	Pointe aux Sables, west coast	Uncertainty too large
73-501	-20.0125	57.6336	382	30	YS3	K-Ar whole rock	McDougall in Montaggioni & Martin-Garin (2020)	Doleritic basalt	La Cave core	Uncertainty too large
MR94-10	-20.0652	57.603	368	0	YS3	K-Ar whole rock	Nohda et al. (2005)	Basalt		No uncertainty
74-503	-20.0125	57.6336	341	20.5	YS3	K-Ar whole rock	McDougall in Montaggioni & Martin-Garin (2020)	Doleritic basalt	La Cave core	Uncertainty too large
B14-5	-20.2337	57.613	331.745	34.5	YS3	40Ar/39Ar plateau groundmass	Moore et al. (2011)			Age recalcultated with FCT-3bio: 28,35 Ma. Uncertainty too large
MR95-19	-20.4797	57.6117	320	0	YS3	K-Ar whole rock	Nohda et al. (2005)	Basalt		No uncertainty
MR95-05	-20.2808	57.7672	286	0	YS3	K-Ar whole rock	Nohda et al. (2005)	Basalt		No uncertainty
74-100	-20.0069	57.6011	266	30	YS3	K-Ar whole rock	McDougall in Montaggioni & Martin-Garin (2020)	Fresh to slightly altered vesicular basalt	Mare Sèche core	Freshness not sufficient
74-101	-20.0069	57.6011	264	25	YS3	K-Ar whole rock	McDougall in Montaggioni & Martin-Garin (2020)	Fresh to slightly altered vesicular basalt	Mare Sèche core	Freshness not sufficient
MR95-18	-20.4257	57.6427	234	0	YS4	K-Ar whole rock	Nohda et al. (2005)	Oceanite		No uncertainty
M29	-20.1961	57.5951	194.192	39.5	YS3 or YS4?	40Ar/39Ar plateau whole rock	Moore et al. (2011)			Age recalcultated with FCT-3bio: 28,35 Ma. Uncertainty too large
MR95-10	-20.1712	57.7587	192	0	YS4	K-Ar whole rock	Nohda et al. (2005)	Oceanite		No uncertainty
M17	-20.4057	57.5201	139.575	29.5	YS4	40Ar/39Ar plateau groundmass	Moore et al. (2011)			Age recalcultated with FCT-3bio: 28,35 Ma. Uncertainty too large
C18	-20.395	57.477	130	65	YS4	K-Ar whole rock	Moore et al. (2011)			Uncertainty too large
B14-6	-20.2337	57.613	129.461	17.5	YS4	40Ar/39Ar plateau whole rock	Moore et al. (2011)			Age recalcultated with FCT-3bio: 28,35 Ma. Uncertainty too large
MR95-12	-20.106	57.6868	125	0	YS4	K-Ar whole rock	Nohda et al. (2005)	Basalt		No uncertainty
MR95-14	-20.106	57.7332	124	0	YS4	K-Ar whole rock	Nohda et al. (2005)	Oceanite		No uncertainty
B14-7	-20.2337	57.613	122.381	64	YS4	40Ar/39Ar plateau groundmass	Moore et al. (2011)			Age recalcultated with FCT-3bio: 28,35 Ma. Uncertainty too large
MR95-17	-19.9982	57.5747	115	0	YS4	K-Ar whole rock	Nohda et al. (2005)	Basalt		No uncertainty
MR95-11	-20.1305	57.7193	88	0	YS4	K-Ar whole rock	Nohda et al. (2005)	Basalt		No uncertainty
M21	-20.3175	57.5142	78.8905	31	YS4	40Ar/39Ar plateau groundmass	Moore et al. (2011)			Age recalcultated with FCT-3bio: 28,35 Ma. Uncertainty too large
MR94-09	-20.0018	57.6418	71	0	YS4	K-Ar whole rock	Nohda et al. (2005)	Basalt		No uncertainty
M15	-20.4517	57.4773	56.6393	36	YS4	40Ar/39Ar plateau whole rock	Moore et al. (2011)			Age recalcultated with FCT-3bio: 28,35 Ma. Uncertainty too large
M33	-20.0484	57.6279	44.5023	36.5	YS4	40Ar/39Ar plateau groundmass	Moore et al. (2011)			Age recalcultated with FCT-3bio: 28,35 Ma. Uncertainty too large
B6-3	-20.038	57.5764	40.4567	48	YS4	40Ar/39Ar plateau groundmass	Moore et al. (2011)			Age recalcultated with FCT-3bio: 28,35 Ma. Uncertainty too large
MR95-09	-20.2128	57.7883	31	0	YS4	K-Ar whole rock	Nohda et al. (2005)	Basalt		No uncertainty
C78	-20.065	57.58	0	65	YS4	K-Ar whole rock	Moore et al. (2011)			Uncertainty too large
Rodrigues, all data (n=2)
Sample	Lat. (°)	Long. (°)	Age (ka)	± 1s (ka)	Volcanic period	Dating technique	Reference	Rock description	Locality	Comment
GA1253	-19.7378	63.3346	1596	28	Rodrigues	K-Ar whole rock	McDougall et al. (1965)	Alkali olivine basalt lava flow, 15-20 m thick	South side of Baie Lascar, west coast of Rodriguez
GA1254	-19.6828	63.4143	1373	24	Rodrigues	K-Ar whole rock	McDougall et al. (1965)	Alkali olivine basalt lava flow, 6 m thick	Pointe Monnier, west of Port Mathurin, north coast
