# Supplementary material for: Synchronized Mascarene volcanism reveals 400 kyr cycles in melt supply from the Réunion plume
Source: Nat Commun. 2026 May 7;17:6118. doi: 10.1038/s41467-026-72855-1 (PMC13358134; doi:10.1038/s41467-026-72855-1)
Supplement: Supplementary file 5 — Supplementary Data 3 [file 41467_2026_72855_MOESM5_ESM.xlsx]

## Sheet: Table S3
Mauritius and Rodrigues					Réunion, Piton des Neiges					Réunion, Piton de la Fournaise
Phase or event	Duration	Estimated timing	Samples and observations leading to chronostratigraphic subdivision		Phase or event	Duration	Estimated timing	Samples and observations leading to chronostratigraphic subdivision		Phase or event	Duration	Estimated timing	Samples and observations leading to chronostratigraphic subdivision
YS4 (rejuvenation)	~166 kyr	End at 14 ± 4 ka	19MU10 in Quidelleur and Famin (2024)		PN4 (differentiated series and explosive activity)	~168 kyr	End at 27,1 ± 0,6 ka	Trachytic pumice of Bébour-Bélouve at 26,3 ± 0,5 ka, 26,7 ± 0,5 ka, or 28,7 ± 0,7 ka (RU-167, NY-895, and RU-40 in Delibrias et al., 1986 and Deniel et al., 1992, calibrated by Famin et al., 2022)		PF3-4 (shield building, with several calderas)	≥209 kyr	Unfinished at 0 ka	Present-day activity
		Beginning at 180 ± 10 ka	177 ± 7 ka (MU109 in McDougall and Chamalaun, 1969), or 194 ± 40 ka (M29 in Moore et al., 2011, rejected because of too large uncertainty)				Beginning at 195 ± 3 ka	PN4 lavas filling valleys of the Saint-Denis river in Ilet à Guillaume (99O at 195 ± 3 ka in Salvany, 2009) or La Redoute (DP04 at 194 ± 3 ka in Cruchet et al., 2008)				Beginning at 209 ± 10 ka	Base of lavas filling the Nez de Bœuf paleo-valley in the Mapou, western cliff of the Remparts river at 180 ± 6 ka (RU88 in McDougall, 1971), or eastern cliff of the Remparts river at 219 ± 2 ka (39V2 in Gillot and Nativel, 1989), Fig. S5
Repose	~69 kyr		Contrasted shoreline erosion between the cliffs of the Mamzelle Waterfall locality (YS3) and the smooth slopes of the Riambel locality (YS4), Figs 4, S11; hiatus of ages (Fig. 6)		Caldera and erosion	~10 kyr		Offset of PN3 stratas, for instance the Grand Bénare and Roche Ecrite summits; ring fault system of the Taïbit and Col des Bœufs passes; valleys dug in PN3 units and filled with PN4 lavas in Bébour-Bélouve ('Marsouins' paleo cirque) and in the Makes locality (Fig. 2b); morphological contrast between the slightly eroded PN3 slopes and the uneroded PN4 slopes on the west and north of Piton des Neig…		Repose and erosion	<82 kyr		Paleo-valley and unconformity of the Nez de Bœuf (Merle et al., 2010); morphological contrast between the slightly eroded PF2 slopes of the Tampon and Saint-Pierre planèzes and the uneroded slopes of Plaine des Cafres and Pont-d'Yves, PF3-4 (Figs 3, S2, S5)
YS3 (rejuvenation)	~128 kyr	End at 249 ± 22 ka	M22 in Moore et al. (2011), or MR95-18 at 234 ka in Nohda et al. (2005), but rejected because uncertainty not available		PN3 (differentiated series)	~175 kyr	End at 205 ± 6 ka	Welded tufs of the Maïdo at 202 ± 3 ka (23-4 in Melendez et al., 2023), differentiated lavas of Takamaka at 207 ± 11 ka (TK-4217 in Kluska, 1997), or Grand Bénare summit at 208± 3 ka (48L2 in Kluska, 1997)		PF2 (shield building)	>76kyr, more likely ~126 kyr	End <291 ± 3 ka	The top of the Nez de Bœuf (39D in Gillot and Nativel, 1989) provides a maximum age to the PF2 unit. The End of PF2 is estimated to ca. 250 ka in Merle et al. (2010), Fig. S5
		Beginning at 377 ± 11 ka	Top of Mamzelle waterfall above unconformity (19MU06, this study), Fig. S9				Beginning at 380 ± 8 ka	Base of the PN3 unit above breccia in the Saint-Gilles area at 374 ± 7 ka (60A in Kluska, 1997). There is also a plagioclase basalt dyke dated at 387 ± 9 ka (39T in Kluska, 1997)				Beginning at 367 ± 9 ka	Southwestern slopes of Piton de la Fournaise in the Tampon and Saint-Pierre localities (RU76 in McDougall, 1971), Fig. S5
Repose and erosion	~49 kyr		Unconformities of the Mamzelle Waterfall and the Rivière de l'Est (Figs S9, S10)		Repose and erosion	~38 kyr		Unconformities observed in the Saint Gilles area (Réunion west) and in the Orangers locality (cirque of Mafate), where PN2 olivine basalt lava flows are covered by breccia, themselves covered by PN3 plagioclase basalt lavas; contrasted morphology between the slightly eroded PN3 units and the more pronounced erosion of the PN2 slopes, for instance at Roche Ecrite/Mamode Camp or Dimitile/Bras de la…		Repose and erosion	~32 kyr		Unconformities in the cliffs of the Remparts river (Fig. S5); morphological contrast between the eroded cliffs of the Plaine des Palmistes (PF1) and the slightly eroded slopes of the Tampon and Saint Pierre planèzes, PF2 (Figs S2, S5)
YS2 (rejuvenation)	~289 kyr	End at 426 ± 35 ka	Lower unit in Rivière de l'Est (MU101 in McDougall and Chamalaun, 1969), Figs S3, S10		PN2 (rejuvenation?)	~297 kyr	End at 418 ± 8 ka	Youngest ages of the PN2 unit forming the eastern cliff of the cirque of Cilaos and filling the Grand Bassin depression and the Bras de la Plaine valley, Figs 3, S5 (two samples at 418 ± 8 ka and 419 ± 8 ka, 69U and 99Z in Salvany, 2009)		PF1 (differentiated lavas followed by shield building)	≥162 kyr	End at 399 ± 4 ka	Olivine basalt from the top of the Ilet Patience unit (57W in Kluska, 1997), Fig. S5
		Beginning at 715 ± 13 ka	Base of the Souillac olivine basalt unit (MU127 in McDougall and Chamalaun, 1969), Fig. S8				Beginning at 715 ± 12 ka	PN2 lava flows filling the Bras de la Plaine valley and unconformably resting onto PN1a, Figs. 3, S5 (22RE01, this study)				Beginning ≥561 ± 5 ka	Differentiated 'Pintade' lava from the base of the Ilet Patience unit (57V in Kluska, 1997), Fig. S5
Repose and erosion	~160 kyr		Constrated erosion morphologies between YS1 and YS2 (Figs 5, S8); hiatus of ages (Fig. 6)		Repose and erosion	~220 kyr		Unconformities of the Piton Cabris ridge (Fig. 4a), also observed along the littoral road (Fig. S2); contrasted erosion of the Dimitile southern slopes of Piton des Neiges between PN1b and PN2 (Figs 3, S4); inverted topography between the southern top of the Mafate exutory at 1001 ± 43 ka (60K in Kluska, 1997) and the bottom of the river northern cliff at 427 ± 7 ka (99AG in Salvany, 2009); hiatu…
YS1 (rejuvenation)	≥125 kyr	End at 875 ± 16 ka	Top of the Chamouny emerging massif, Riambel (19MU12, this study), Figs. 5, S8, S11		PN1b (rejuvenation?)	~178 kyr	End at 935 ± 24 ka	Valley-filling lava unit of the Piton Cabris ridge at 934 ± 32 ka, cirque of Mafate (MAF20b, this study, Figs 2a, S4a) or top of the Bayonne chain at 935 ± 16 ka (99AY2 in Salvany, 2009), Figs 3, S4b
		Beginning ≥1000 ka	Three ages older than 1000 ka, but none of sufficient quality (C76 in Moore et al., 2011, either inaccurate or erroneously located as shown by Quidelleur and Famin, 2024; B12-1 in Moore et al., 2011, with too large uncertainty; or MR94-04 in Nohda et al., 2005, without uncertainty)				Beginning at 1113 ± 20 ka	Base of the PN1b unit at 1116 ± 20 ka (22RE05, this study, Figs 3, S5) or 1110 ± 20 ka (RU9 and RU16 in McDougall, 1971). The beginning is estimated as the average of these two ages.
					Erosion	~82 kyr		Unconformity between PN1a and PN1b lava flow units in the southeastern cliff of the cirque of CIlaos, separated by a breccia unit (Paquez, 2021); contrasted erosion between the top of the Bois de Nèfles chain at 1247 ± 21 ka and the top of the Bayonne chain at 935 ± 16 ka, (99J and 99AY2 in Salvany, 2009); inverted topography between the eastern Pont d'Yves cliff at 1208 ± 31 ka (69H4 in Kluska, …
Rodrigues	≥300 kyr	Eand ≤1300 ka	GA1254 (McDougall et al., 1965)		PN1a (rejuvenation?)	~218 kyr	End at 1195 ± 25 ka	1187 ± 20 ka (RU64 in McDougall, 1971) or 1208 ± 31 ka (69H4 in Kluska, 1997), Figs 3, S4
		Beginning ≥1600 ka	GA1253 (McDougall et al., 1965)				Beginning at 1413 ± 21 ka	Base of the Morne de l'Etang cliff, Fig. S2 (67G2 in Salvany 2009); second intrusive activity in Rivière du Mât, cirque of Salazie (CB2-210314 date by U-Pb zircon at 1414 ± 4 ka, Famin et al., 2022)
Repose and Erosion	?		Erosion contrast between IS3 and YS1 (Figs 6, S3, S8); unconformity between IS3 and YS2 in borehole B18 (Fig. S7); hiatus of ages (Fig. 6)		Repose and erosion	~541 kyr		Unconformities in the northern cliff of the Bras de Sainte-Suzanne valley, cirque of Mafate (Figs 2, S4a) and along the Littoral road (Fig. S2); Contrasted erosion pattern between the La Montagne massif and the upper Dos d'Ane slopes (Figs 2a, S2, S4a); inverted topography between the top of the La Montagne Massif (≥2000 ka) and the base of the Rivière des Galets at 1410 ± 20 ka, Fig. 2a (99AH in…
IS3 (rejuvenation)	~304 kyr or ~233 kyr	End at 2012 ± 20 ka	West side of Cape Bay, Figs 4, S7 (MU61 in McDougall and Chamalaun, 1969)		LM (shield building)	~255 kyr	End at 1954 ± 30 ka	Youngest sample of the La Montagne massif (RU134 in McDougall, 1971)
		Beginning at 2316 ± 25 ka or 2245 ± 30 ka	Older than west side of Cape Bay at 2140 ± 20 ka, Figs 4, S7 (MU62-63 in McDougall, 1971). Possible Beginning in boreholes, southen central island (B19-3 at 2316 ± 25 ka or B20-7 at 2245 ± 30 ka, Moore et al., 2011).				Beginning ≥2209 ± 7 ka	Age of the lowermost sample in the Rivière Saint-Denis cross section (RSD53-1 in Singer et al., 2014)
Repose and Erosion	~263 kyr or ~334 kyr		Erosion contrast between east and west sides of Cape Bay (Fig. S6); unconformities in boreholes of the northern central island (Fig. S7); hiatus of ages (Fig. 6)		Erosion			Unconformity in the northern cliff of the Bras de Sainte-Suzanne valley, cirque of Mafate (Figs 2, S4a)
IS2 (rejuvenation)	~229 kyr	End at 2579 ± 30 ka	B18 borehole in central island (Fig. S7; B18-2 in Moore et al., 2011)		PN0 (shield building)	~367 kyr	End at 2480 ± 25 ka	Top of the Etang Salé submarine rift zone, south of the island (ERO2 DR6-5 in Smietana, 2011)
		Beginning at 2808 ± 15 ka	Rivière Noire valley olivine basalt, Fig. 4 (MU49 in McDougall and Chamalaun, 1969)				Beginning at 2847 ± 41 ka	Basal lava flow unit in the riverbed of the Bras de Sainte Suzanne valley, cirque of Mafate, Fig. 2 (BSS1b, this study)
Repose and erosion	~218 kyr		Erosion contrast between IS1 and IS2 (Figs 4, S3); inverted topography between Plaine Champagne (older top) and Rivière Noire (younger valley, Figs 4, S3)		Unconformity			The PN0 unit unconformably rests onto a volcanic breccia with a rubefacted top (Famin, 2018)
IS1 (rejuvenation)	~518 kyr	End at 3026 ± 15 ka	Plaine Champagne summit olivine basalt (MU85 in McDougall and Chamalaun, 1969) or east Cape Bay summit olivine basalt at 3066 ± 25 ka (MU70-72 in McDougall and Chamalaun, 1969), Fig. 4		Undersaturated submarine volcanism	≥430 kyr	End ≤3340 ± 35 ka	Subarine adventive cone at the base of the Réunion edifice (ERO2 DR2-5 in Smietana, 2011)
		Beginning at 3544 ± 78 ka	Base of east Cape Bay olivine basalt, Fig. 4 (MU65-69 in McDougall and Chamalaun, 1969)				Beginning ≥3770 ± 40 ka	Subarine adventive cone at the base of the Réunion edifice (GSR2 DR11-10 in Smietana, 2011)
Repose and erosion	~1316 kyr		Erosion contrast between OS1-2 and IS1 (Figs 4, S3, S7, S9); hiatus of ages (Fig. 6)
OS2 (differentiated series, mostly intrusive)	~1581 kyr	End at 4860 ± 30 ka	Blanche Mountain alkali andesite (MU160 in McDougall and Chamalaun, 1969)
		Beginning at 6441 ± 35 ka	Chamarel trachyte (MU81 in McDougall and Chamalaun, 1969)
OS1 (emersion and shield building)	≥2386 kyr	End at 6605 ± 83 ka	Fayence Mountains (MU151 in McDougall and Chamalaun, 1969)
		Beginning ≥8991 ± 85 ka	Volcanic breccia, lowermost unit attained in borhole (B14-2 in Moore et al., 2011)
