# Supplementary material for: Synchronized Mascarene volcanism reveals 400 kyr cycles in melt supply from the Réunion plume
Source: Nat Commun. 2026 May 7;17:6118. doi: 10.1038/s41467-026-72855-1 (PMC13358134; doi:10.1038/s41467-026-72855-1)
Supplement: Supplementary file 6 — Supplementary Data 4 [file 41467_2026_72855_MOESM6_ESM.xlsx]

## Sheet: Table S4
Citation	Sample name	Location	Rock type	Age (Ma)	2s (Ma)	Dating method	SiO2 (wt%)	TiO2 (wt%)	Al2O3 (wt%)	Fe2O3T (wt%)	Fe2O3 (wt%)	FeOT (wt%)	FeO (wt%)	MnO (wt%)	MgO (wt%)	CaO (wt%)	Na2O (wt%)	K2O (wt%)	P2O5 (wt%)	LOI (wt%)	Sum (wt%)	Li (ppm)	Be (ppm)	Sc (ppm): altern, values or methods	Ti (ppm)	V (ppm): altern, values or methods	Cr (ppm): altern, values or methods	Mn (ppm)	Co (ppm): altern, values or methods	Ni (ppm): altern, values or methods	Cu (ppm)	Zn (ppm)	Ga (ppm)	Rb (ppm): altern, values or methods	Sr (ppm): altern, values or methods	Y (ppm): altern, values or methods	Zr (ppm): altern, values or methods	Mo (ppm)	Nb (ppm): altern, values or methods	Altern, Nb (ppm)	Sn (ppm)	Sb (ppm)	Cs (ppm)	Ba (ppm): altern, values or methods	La (ppm)	Ce (ppm)	Pr (ppm)	Nd (ppm): altern, values or methods	Sm (ppm): altern, values or methods
Piton des Neiges, Réunion
Halfar et al., 2023	RU0710	Piton de Neiges	Picrite dyke				43.71	1.55	8.14	12.95	1.74761		10.08	0.18	23.3	8.18	1.37	0.37	0.18	0.98		4.06517		30.6712	9292.37	213.085	1867.94		104.735	1115.92	65	12.9845	12.2	10.4994	215.898	16.698	113.307		13.3789	10.5			0.261446	86.7863	11.6717	27.1527	3.65317	16.2384	3.85573
Halfar et al., 2023	RU0711	Piton de Neiges	Olivine-phyric basalt				44.03	1.95	9.7	13.21	2.58551		9.56	0.17	20.19	8	1.72	0.48	0.24	1.18		4.12355		23.7896	11690.4	233.91	1349.43		81.0295	943.069	71	14.8375	13.3	6.96864	255.109	20.6039	147.21		17.2284	14.7			0.0143897	112.693	15.0653	31.2931	4.57062	20.5046	4.775
Halfar et al., 2023	RU0712	Piton de Neiges	Olivine, pyroxene-phyric basalt				46.13	2.7	13.23	13.59	3.64344		8.95	0.18	9.81	11.01	2.38	0.46	0.31	1.28		5.04085		31.6502	16186.7	300.085	408.2		63.3673	210.514	99	20.7089	17.6	3.94692	345.67	27.2214	193.647		21.6973	21.1			0.0469075	142.467	18.6665	45.7244	5.91905	26.7565	6.33747
Halfar et al., 2023	RU0713	Piton de Neiges	Picrite				42.13	1.25	6.53	13.41	1.49635		10.72	0.19	29.07	5.86	0.91	0.37	0.16	2.5											51		9.7							9.5					7	22
Halfar et al., 2023	RU0714	Piton de Neiges	Picrite dyke				41.26	0.9	4.64	12.93	3.10568		8.84	0.18	35.05	3.94	0.58	0.25	0.11	3.04		2.83067		4.58995	5395.57	104.289	1873.91		126.57	1858.21	47	7.05429	7.7	5.78277	92.1514	7.92788	56.845		6.84543	5.5			0.0516773	48.0235	5.70594	13.601	1.78103	8.03172	1.90316
Halfar et al., 2023	RU0715	Piton de Neiges	Olivine-phyric basalt				45.28	1.95	10.46	13.07	2.7678		9.27	0.18	16.46	10.11	1.62	0.4	0.24	5.02		5.32945		4.94716	11690.4	220.655	780.45		71.6251	623.072	85	15.4973	14.2	14.3336	351.245	19.3338	132.976		15.4922	14.1			0.306505	90.6394	13.1576	31.6101	4.18187	19.2906	4.67081
Halfar et al., 2023	RU0716	Piton de Neiges	Olivine-phyric basalt				45.01	1.93	10.6	13.31	1.59639		10.54	0.18	17.98	8.81	1.7	0.29	0.22	1.12		3.79378		5.01687	11570.5	216.723	971.984		79.3924	732.299	86	15.1363	13.8	6.12446	245.675	20.1431	131.163		14.5134	13.5			0.0810668	82.554	12.0547	29.6461	3.91827	17.9631	4.52142
Nauret et al., 2019	RUN 002-2006	Piton de Neiges	Plagioclase basalt																															1.32884	86.6359	1.38269	105.434			14.9735			0.00462107	26.1922	2.5114	9.23229	0.746519	3.31115	0.739988
Nauret et al., 2019	RUN 007-2006	Piton de Neiges	Hawaiite																															0.836339	105.264	3.18236	159.085			22.8925			0.000200401	83.5671	7.65932	27.642	2.44756	10.8631	2.34202
Nauret et al., 2019	RUN 008-2006	Piton de Neiges	Hawaiite				47.75	4.358	14.188		14.98			0.234	4.377	8.953	3.863	1.268	0.45	-0.41				30										1.81704	113.69	4.81549	162.121			24.202			0.000740741	90.2828	9.90707	27.3401	3.00808	13.1939	2.83838
Nauret et al., 2019	RUN 011-2006	Piton de Neiges	Basalt																															0.185209	73.5862	1.4016	99.0855			24.0034			0.000589971	111.176	5.56342	16.831	1.74758	7.83818	1.57059
Nauret et al., 2019	RUN 014-2006	Piton de Neiges	Plagioclase basalt																															0.16879	83.0644	1.60927	111.918			14.9257			0.000212314	31.6207	3.19179	11.8436	0.973531	4.39703	1.00446
Nauret et al., 2019	RUN 016-2006	Piton de Neiges	Hawaiite				47.12	2.19	13.514		12.36			0.1711	9.894	9.632	2.825	0.79	0.35	0.65				28.94										0.197861	66.4756	2.87169	117.117			16.6536			0.00359281	68.6399	6.39949	18.1865	2.10693	9.5047	2.07442
Nauret et al., 2019	RUN 027-2006	Piton de Neiges	Olivine basalt				44.38	1.303	9.243		13.88			0.1854	20.525	7.064	1.69	0.29	0.15	-0.08				22.34										0.0123772	20.6811	1.15972	56.0969			7.9391			0.00340537	16.372	2.15128	7.27898	0.709692	3.25737	0.740864
Nauret et al., 2019	RUN 029-2006	Piton de Neiges	Olivine basalt				43.36	1.479	7.717		13.33			0.1819	22.35	6.966	1.176	0.246	0.18	2.18				23.28		186.645	1389.83		95.0655	1024.49	75.4061	103.637	12.2769	15.8155	194.877	14.5428	96.1167	0.6298		9.9059	1.214		0.3094	51.292	9.553	22.9998	3.0494	13.639	3.3561
Nauret et al., 2019	RUN 040-2006	Piton de Neiges	Benmoreite				46.94	2.763	14.275		10.325			0.1472	6.279	10.828	2.633	1.2	0.37	3.1				30.65										0.304747	88.9979	1.92722	88.5549			13.423			0.00253165	44.2932	4.8365	12.9188	1.51646	6.5865	1.36108
Nauret et al., 2019	Duplicate	Piton de Neiges
Nauret et al., 2019	RUN 048-2006	Piton de Neiges	Benmoreite				53.46	1.892	15.525		12.125			0.311	2.403	5.5	5.554	2.057	0.71	0.19				17.03										1.47614	73.5262	4.16915	208.099			34.7107			0.00165289	84.281	7.5405	46.6832	2.63416	11.989	2.77466
Nauret et al., 2019	BSS 1	Piton de Neiges	Basalt	2.847	0.06	GM K-Ar Famin & Quidelleur in prep	46.4336	2.75714	14.3702		11.9859			0.17833	6.77975	11.0091	2.4369	0.752376	0.311988	2.21416	99.2294	4.69144	4.37253	30.4669		292.661	140.967		36.8432	60.3614	76.1451	96.6713	17.4103	15.4097	303.815	25.9938	166.261	1.35736	19.6526				0.0746392	137.206	19.0413	42.3804	5.63368	24.2607	5.65542
Nauret et al., 2019	RDG 1	Piton de Neiges	Olivine basalt
Nauret et al., 2019	SAL 51	Piton de Neiges	Olivine basalt				46.67	2.72	13.6		12.85			0.17	6.66	9.03	3.55	1.4	0.32	2.44						295.185	111.468		39.6212	57.6713	108.56	113.786	19.5139	49.2906	357.086	27.469	205.296	1.021		24.2116	2.2296	0.1212	7.4295	204.69	22.8161	53.2611	6.7742	29.147	6.8417
Nauret et al., 2019	SAL 102	Piton de Neiges	Oceanite				46.771	2.971	13.475		12.109			0.1603	8.306	10.886	2.863	1.115	0.464	0.786						267.885	567.148		51.857	262.14	111.612	124.975	22.1399	25.3323	497.519	22.7036	203.18	1.4759		26.0696	2.4831	0.0804	0.3155	231.863	25.0016	58.0706	7.2881	31.1121	7.1607
Nauret et al., 2019	SAL 48	Piton de Neiges	Olivine basalt				48.21	2.42	13.55		10.646			0.17	8.16	9.2	2.7	2.02	0.29	2.68						284.481	323.555		38.3606	120.279	109.431	88.7158	19.2627	36.1522	512.357	22.8059	164.338	0.7932		18.6652	1.9114		0.1686	269.385	18.0917	42.4511	5.4974	24.1682	5.706
Nauret et al., 2019	BSUZ 2	Piton de Neiges	Olivine basalt				45.48	2.492	14.79		11.187			0.2098	6.464	12.343	2.546	0.708	0.29	2.4				34.94		310.7	208.1		41.56	89.89	101.7	101.1	21.3	14.68	387	24.39	164.3	0.518		18.59	1.894			154.1	17.81	39.67	5.342	23.44	5.689
Nauret et al., 2019	Duplicate	Piton de Neiges					45.48	2.492	14.79		11.187			0.2098	6.464	12.343	2.546	0.708	0.29	2.4				34.94		310.7	208.1		41.56	89.89	101.7	101.1	21.3	14.68	387	24.39	164.3	0.518		18.59	1.894			154.1	17.81	39.67	5.342	23.44	5.689
Nauret et al., 2019	SAL 201	Piton de Neiges	Trachyte				46.32	4.161	14.213		13.38			0.212	4.404	7.191	5.234	1.239	0.55	3.59				25.64		299.5			30.54	9.319	26.6	134.8	22.49	35.87	376.8	33.64	255.4	1.079		33.84	2.516		3.097	197.8	29.48	65.11	8.68	38.04	8.81
Nauret et al., 2019	Duplicate	Piton de Neiges					46.32	4.161	14.213		13.38			0.212	4.404	7.191	5.234	1.239	0.55	3.59				25.64		299.5			30.54	9.319	26.6	134.8	22.49	35.87	376.8	33.64	255.4	1.079		33.84	2.516		3.097	197.8	29.48	65.11	8.68	38.04	8.81
Nauret et al., 2019	SAL 200	Piton de Neiges	Trachyte				49.07	2.096	14.945		9.922			0.1929	2.276	5.8	4.563	2.081	0.86	8.6				9.39		79.54			12.38		5.652	121.7	23.63	52.17	573.9	38.42	346.3	1.709		43.25	3.131		0.295	387.1	43.67	92.64	11.82	48.73	10.65
Nauret et al., 2019	Duplicate	Piton de Neiges					49.07	2.096	14.945		9.922			0.1929	2.276	5.8	4.563	2.081	0.86	8.6				9.39		79.54			12.38		5.652	121.7	23.63	52.17	573.9	38.42	346.3	1.709		43.25	3.131		0.295	387.1	43.67	92.64	11.82	48.73	10.65
Nauret et al., 2019	SAL 203	Piton de Neiges	Trachyte				48.08	2.466	15.623		10.523			0.1908	2.814	5.606	4.891	2.212	0.36	7.95				15.16		162.7			19.09	9.507	16.35	109.2	23.69	51.2	487.4	33.78	354.4	2.132		39.35	3.041		0.212	374.1	36.9	76.58	9.577	38.51	8.415
Nauret et al., 2019	Duplicate	Piton de Neiges					48.08	2.466	15.623		10.523			0.1908	2.814	5.606	4.891	2.212	0.36	7.95				15.16		162.7			19.09	9.507	16.35	109.2	23.69	51.2	487.4	33.78	354.4	2.132		39.35	3.041		0.212	374.1	36.9	76.58	9.577	38.51	8.415
Nauret et al., 2019	BSUZ 1	Piton de Neiges	Olivine basalt				41.78	0.889	5.21		14.147			0.1884	30.677	4.501	0.774	0.26	0.12	1.51				17		118.2	1886		117.2	1212	39.82	92.79	7.53	6.351	101.6	8.29	55.46			6.418	0.68			55.39	6.053	13.49	1.833	8.074	1.94
Nauret et al., 2019	Duplicate	Piton de Neiges					41.78	0.889	5.21		14.147			0.1884	30.677	4.501	0.774	0.26	0.12	1.51				17		118.2	1886		117.2	1212	39.82	92.79	7.53	6.351	101.6	8.29	55.46			6.418	0.68			55.39	6.053	13.49	1.833	8.074	1.94
Nauret et al., 2019	SAL 153	Piton de Neiges	Olivine basalt	1.38	0.04	GM K-Ar	44.47	1.916	10.066		12.347			0.1643	17.153	8.146	1.653	0.743	0.2	1.85				25.72		220	1008		74.12	657.6	73.61	97.88	15.38	19.88	228.9	17.16	109.9	0.608		15.21	1.359			156	12.29	26.97	3.614	15.83	3.887
Nauret et al., 2019	Duplicate	Piton de Neiges		1.38	0.04	GM K-Ar	41.78	0.889	5.21		14.147			0.1884	30.677	4.501	0.774	0.26	0.12	1.51				17		118.2	1886		117.2	1212	39.82	92.79	7.53	6.351	101.6	8.29	55.46			6.418	0.68			55.39	6.053	13.49	1.833	8.074	1.94
Nauret et al., 2019	SAB 1	Piton de Neiges	Trachyte	0.058	0.003	GM K-Ar Famin & Quidelleur in prep	64.72	0.363	16.883		4.248			0.1479	0.42	1.862	6.167	4.22	0.14	0.65				1.2		3.262			2.817		5.799	77.31	22.63	144.1	245	21.05	571.1	4.335		58.72	4.255	0.396	1.156	597.3	60.29	105.1	10.72	34.51	5.415
Nauret et al., 2019	Duplicate	Piton de Neiges		0.058	0.003	GM K-Ar Famin & Quidelleur in prep	64.72	0.363	16.883		4.248			0.1479	0.42	1.862	6.167	4.22	0.14	0.65				1.2		3.262			2.817		5.799	77.31	22.63	144.1	245	21.05	571.1	4.335		58.72	4.255	0.396	1.156	597.3	60.29	105.1	10.72	34.51	5.415
Nauret et al., 2019	CB3230914	Piton de Neiges	Syenite				58.23	0.614	16.61		6.304			0.254	0.668	2.614	6.329	3.143	0.16	4.53				2.74		1.798			2.17			131.9	27.51	87.96	331.6	40.96	528.4	2.573		57.5	4.288		0.7	564.2	53.49	105.4	12.46	46.66	9.194
Nauret et al., 2019	Duplicate	Piton de Neiges					58.23	0.614	16.61		6.304			0.254	0.668	2.614	6.329	3.143	0.16	4.53				2.74		1.798			2.17			131.9	27.51	87.96	331.6	40.96	528.4	2.573		57.5	4.288		0.7	564.2	53.49	105.4	12.46	46.66	9.194
Nauret et al., 2019	SAL 88	Piton de Neiges	Trachyte	0.051	0.001	GM K-Ar Famin & Quidelleur in prep	61.33	0.497	17.4		6.141			0.1997	0.627	2.727	6.281	3.44	0.2	0				1.39		1.121			3.305		8.466	114	25.11	126	443.5	26.81	647.4	3.938		69.19	6.142		0.881	717.6	69.9	130.1	13.65	45.58	7.425
Nauret et al., 2019	Duplicate	Piton de Neiges		0.051	0.001	GM K-Ar Famin & Quidelleur in prep	61.33	0.497	17.4		6.141			0.1997	0.627	2.727	6.281	3.44	0.2	0				1.39		1.121			3.305		8.466	114	25.11	126	443.5	26.81	647.4	3.938		69.19	6.142		0.881	717.6	69.9	130.1	13.65	45.58	7.425
Nauret et al., 2019	SAL 206	Piton de Neiges	Peridotite				40.36	4.282	10.925		18.175			0.1779	9.221	14.548	1.054	0.091		0.53				55.34		744	270.9		74.78	164	164.9	119.1	19.77	1.54	288.4	11.61	42.26			3.646	1.091			27.86	2.812	8.023	1.385	7.536	2.421
Nauret et al., 2019	Duplicate	Piton de Neiges					40.36	4.282	10.925		18.175			0.1779	9.221	14.548	1.054	0.091		0.53				55.34		744	270.9		74.78	164	164.9	119.1	19.77	1.54	288.4	11.61	42.26			3.646	1.091			27.86	2.812	8.023	1.385	7.536	2.421
Nauret et al., 2019	CB2150914	Piton de Neiges	Peridotite				39.49	0.736	3.638		13.637			0.1798	32.957	3.074	0.265	0.154	0.1	4.68				13.53		96.36	2267		123.4	1415	29.28	90.63	6.255	10.26	54.76	7.579	50.89			5.376	0.564		0.185	17.08	5.191	11.64	1.557	6.947	1.706
Nauret et al., 2019	Duplicate	Piton de Neiges					39.49	0.736	3.638		13.637			0.1798	32.957	3.074	0.265	0.154	0.1	4.68				13.53		96.36	2267		123.4	1415	29.28	90.63	6.255	10.26	54.76	7.579	50.89			5.376	0.564		0.185	17.08	5.191	11.64	1.557	6.947	1.706
Nauret et al., 2019	MAF20	Piton de Neiges	Olivine basalt	0.934	0.03	GM K-Ar Famin & Quidelleur in prep																				292.812	451.784		52.6125	231.731	83.4221	110.145	20.8407	13.6543	358.612	25.186	180.112	0.8727		21.1988	2.1632		0.2136	148.713	20.0201	46.9539	5.9545	25.9099	6.0832
Nauret et al., 2019	MAF21	Piton de Neiges	Olivine basalt																							304.304	495.833		52.168	192.229	109.469	107.812	20.9826	9.7516	375.397	24.0322	166.91	0.8536		19.8306	2.073		0.1392	144.809	18.854	43.1374	5.5515	24.2404	5.7437
Nauret et al., 2019	RN18-9	Piton de Neiges	Trachyte	0.04	0.003	(U-Th)/He zircon Famin et al 2022																					2.6223		0.9342		7.8379	64.6434	23.7923	141.074	176.375	16.7245	603.327	3.5344		72.9516	1.8616	0.2276	1.3389	754.081	36.2262	77.5022	7.2813	23.6623	4.0374
Smietana (PhD) 2011	PdN 1	Piton Marmite	mugéarite				50.87	3.72	16.28		11.73			11.73	3.09	7.56	4.72	1.69	0.29	-0.16							9		26	0	25	99			605		272							504
Smietana (PhD) 2011	PdN3	Route forestière 13 de Mafate les Hauts	pintade?				51.96	2.48	18.51		10.061			10.061	2.72	7.11	5.1	2.02	0.31	-0.31		11.97			2.09		14		20	0	6	99		69.69	667		349		50.09				1.18	415	50.3	105.75	13.23	52.02	10.31
Smietana (PhD) 2011	PdN4	Piton d'Enchaing, Salazie	benmoréite				49.9	3.05	17.67		11.479			11.479	3.59	7.95	4.35	1.56	0.39	-0.1		10.11			2.71		17		22	0	9	94		49.82	662		279		51.98				0.34	426	45.22	95.3	11.85	46.97	9.24
Smietana (PhD) 2011	PdN5	Boucan Canot, Saint Paul	mugéarite				53.2	2.43	17.17		9.183			9.183	2.39	6.5	5.38	3.44	0.35	0.94		13.37			1.87		6		23	0	28	123		60.37	572		396		38.32				0.46	377	51.79	115.02	15.04	61.59	13.01
Smietana (PhD) 2011	PdN6	Pointe des Aigrettes, Saint Paul	mugéarite				50.97	3.48	17.01		10.804			10.804	3.19	7.66	4.55	1.64	0.26	0.08							10		25	0	23	104			500		283							407
Smietana (PhD) 2011	PdN7	Petite Ravine, Saint Leu	pintade				46.09	3.23	19.46		12.431			12.431	4.09	12.53	2.2	0.49	0.11	0.22							33		23	0	37	70			421		110							243
Smietana (PhD) 2011	PdN9	Fin de la route des Tamarins, Etang Salé	pintade				47.17	3.45	18.65		12.993			12.993	3.61	11.4	2.92	0.76	0.14	-0.87		5.68			2.96		17		22	0	6	77		20.73	452		135		24.73				0.11	257	19.82	44.94	5.93	25.47	5.77
Smietana (PhD) 2011	PdN10	Sortie des Avirons, Etang Salé	pintade				46.5	3.14	18.61		12.995			12.995	4.16	11.85	2.43	0.61	0.13	0.24							37		23	0	40	75			399		123							249
Smietana (PhD) 2011	PdN11	Route des Hauts, Etang Salé	basalte à Plagioclase				45.95	4.57	16.02		15.735			15.735	5.2	8.58	3.09	0.94	0.16	-0.17		7.59			3.76		26		31	0	26	86		26.73	400		144		29.36				0.35	469	24.13	53.81	7.05	30.3	6.77
Smietana (PhD) 2011	PdN12	Route des Hauts, Etang Salé	pintade				47.84	4.26	15.39		14.995			14.995	3.59	9.25	3.56	1.08	0.21	-0.55		8.82			3.73		20		24	0	13	96		31.97	371		179		34.62				0.27	384	29.68	66.68	8.79	37.53	8.54
Smietana (PhD) 2011	PdN13	Route des Hauts, Etang Salé	pintade				45.76	3.4	18.49		12.778			12.778	4.48	12.22	2.51	0.56	0.11	-0.53							36		22	0	27	69			405		110							214
Smietana (PhD) 2011	PdN14	Route des Hauts, Etang Salé	cotectique?				45.83	2.14	15.94		11.98			11.98	8.88	13.36	1.75	0.35	0.09	0.53		3.62			1.9		317		23	0	52	64		6.03	321		85		15.46				0.06	132	12.3	27.62	3.76	16.58	4.01
Smietana (PhD) 2011	PdN15	Route des Hauts, Saint Leu	pintade				45.53	3.89	17.34		14.301			14.301	4.49	10.68	2.6	0.69	0.13	0.42							41		24	0	32	77			369		122							308
Smietana (PhD) 2011	PdN16	Route des Colimaçons, Saint Leu	pintade				45.54	3.59	18.21		13.461			13.461	3.85	11.51	2.4	0.56	0.11	0.6							39		23	0	45	73			395		114							247
Smietana (PhD) 2011	PdN17	Route des Tamarins, Saint Leu	pintade				45.77	3.33	18.85		12.535			12.535	3.98	12.27	2.19	0.49	0.11	0.68		4.41			2.74		34		22	0	45	69		14.57	414		111		18.87				0.16	225	19.48	38.25	5.63	24.62	5.73
Smietana (PhD) 2011	PdN18	Route des Tamarins, Saint Leu	pintade				45.77	3.54	18.03		13.216			13.216	4.12	12.15	2.59	0.6	0.11	-0.19		4.43			3.28		34		22	0	40	70		18.22	397		112		25.53				0.29	230	17.57	39.76	5.27	23.23	5.5
Smietana (PhD) 2011	PdN 20	Entrée de Cilaos	basalte aphyrique				47.39	2.95	14.41		13.43			13.43	7.19	11.54	2.47	0.32	0.18	0.04							229		24	0	31	83			274		126							205
Smietana (PhD) 2011	PdN 21	Entrée de Cilaos	basalte aphyrique				48.67	2.97	14.6		12.254			12.254	6.78	11.91	2.51	0.49	0.19	0.04		4.83			2.9		140		22	0	28	82		10.81	289		141		19.18				0.17	210	19.7	45.13	6.13	27.13	6.63
Smietana (PhD) 2011	PdN 22	Entrée de Cilaos	basalte vacuolaire				48.02	2.43	11.52		12.706			12.706	13.82	8.99	1.88	0.18	0.14	-0.43		4.44			1.99		669		25	44	36	91		1.21	188		107		11.87				0.02	134	10.15	24.89	3.52	16.59	4.77
Smietana (PhD) 2011	PdN 23	Entrée de Cilaos	basalte à Olivine				46.53	2.22	11.26		12.835			12.835	14.86	9.28	2.07	0.49	0.16	0.15							741		26	60	26	84			235		106							147
Smietana (PhD) 2011	PdN 24	Entrée de Cilaos	basalte aphyrique				50.1	3.34	14.9		14.304			14.304	3.03	7.18	4.42	1.55	0.41	-0.36							17		24	0	80	111			431		255							398
Smietana (PhD) 2011	PdN 25	Route Cotière, Saint Leu	basalte aphyrique?				49.84	3.13	15.4		14.14			14.14	3.58	7.79	4.46	1.32	1.07	-0.32		9.63			2.93		10		22	0	38	112		33.16	533		229		39.74				0.11	356	42.32	98.05	13.43	58.99	12.93
Smietana (PhD) 2011	PdN 26	Route Cotière, Etang Salé	basalte aphyrique?				48.15	4.17	14.7		15.548			15.548	3.8	8	4	1.3	0.36	-0.88							17		24	0	36	100			420		193							460
Smietana (PhD) 2011	PdN 27	Route des Hauts, Etang Salé	mugéarite?				48.69	3.13	17.54		12.375			12.375	3.71	7.48	4.29	1.41	0.41	-0.44							13		22	0	27	87			755		284							399
Smietana (PhD) 2011	PdN 29	route des Tamarins, Saint Paul	mugéarite				47.4	4.47	14.51		15.567			15.567	3.81	8.41	3.65	1.2	0.31	0.68		7.88			4.23		25		24	0	30	97		35.93	350		186		37.08				0.29	444	33.39	75.81	10.15	43.13	9.7
Smietana (PhD) 2011	PdN 34	Fleurimont	pintade				47.89	3.65	17.14		13.63			13.63	3.18	9.29	3.51	0.98	0.24	0.97							23		23	0	9	91			435		171							362
Smietana (PhD) 2011	PdN 35	Boucan Canot, Saint Paul	mugéarite				54.71	2.19	17.65		9.318			9.318	2.24	6.1	5.58	2.66	0.46			12.91			1.9		3		18	0	14	132		60.24	541		400		53.57				0.46	342	51.17	112.49	14.5	59.12	12.5
Smietana (PhD) 2011	PdN 36	Grande Ravine, Saint Leu	mugéarite				58.22	1.26	16.3		10.969			10.969	1.05	4.42	6.06	3.31	0.21								6		20	0	17	160			437		457							393
Smietana (PhD) 2011	DR6-2	sous marin					47.96	2.58	14.82		11.662			11.662	7.57	10.19	2.82	0.57	0.16	0.46		14.49			2.52		234		23	0	7	94		15.06	258		130		22.27				0.34	164	17.32	37.99	5.19	22.7	5.48
Smietana (PhD) 2011	DR6-5	sous marin		2.48	0.05	K-Ar	49.75	2.54	14.64		11.155			11.155	7.2	10.2	3.01	0.66	0.15	0.01		10.51			2.15		281		23	0	29	87		16.79	249		151		22.67				0.35	160	18.04	40.97	5.46	23.61	5.6
Smietana (PhD) 2011	DR6-5 BV	sous marin					49.75	2.54	14.64		11.155			11.155	7.2	10.2	3.01	0.66	0.15	0.01		10.51			2.15		281		23	0	29	87		16.79	249		151		22.67				0.35	160	18.04	40.97	5.46	23.61	5.6
Smietana (PhD) 2011	DR7-1	sous marin					47.86	2.78	14.68		12.089			12.089	6.17	11.68	2.86	0.54	0.16	-0.22		9.14			2.7		157		23	0	13	85		13.49	269		124		27.34				0.24	182	21.74	46.54	6.42	27.8	6.51
Smietana (PhD) 2011	DR7-1 Bv	sous marin					47.86	2.78	14.68		12.089			12.089	6.17	11.68	2.86	0.54	0.16	-0.22		9.14			2.7		157		23	0	13	85		13.49	269		124		27.34				0.24	182	21.74	46.54	6.42	27.8	6.51
Smietana (PhD) 2011	DR7-2	sous marin					49.39	2.55	14.51		11.063			11.063	6.9	10.03	3.1	0.69	0.16	0.14		10.92			2.29		262		23	0	34	87		18.41	251		154		24.67				0.38	167	18.85	43.27	5.67	24.4	5.77
Smietana (PhD) 2011	DR7-3	sous marin					48.4	2.78	14.79		12.131			12.131	6.23	11.81	2.85	0.54	0.16	-0.37							161		23	0	15	85			268		125							194
Smietana (PhD) 2011	DR7-3B	sous marin					47.03	2.84	13.42		12.61			12.61	9.92	9.69	2.57	0.77	0.17	-0.02		9.14			2.38		413		24	0	17	87		21.36	320		152		34.57				0.45	226	23.95	52.03	6.75	28.32	6.35
Smietana (PhD) 2011	DR7-4B	sous marin					48.14	2.86	15.31		11.773			11.773	5.14	11.71	3.02	0.7	0.17	0.75		11.79			2.67		106		22	0	32	91		13.34	281		138		26.51				0.32	199	21.25	46.4	6.17	26.58	6.17
Smietana (PhD) 2011	DR7-5	sous marin					47.28	2.76	15.13		11.989			11.989	5.46	11.93	2.91	0.61	0.18	0.91		13.33			2.46		168		23	0	34	83		9.68	275		137		27.47				0.15	184	20.66	43.53	6.03	25.92	6.04
Smietana (PhD) 2011	DR7-6	sous marin					49.94	2.55	14.57		11.37			11.37	7.48	10.26	3.11	0.64	0.16	0.08							302		22	0	15	88			246		146							167
Smietana (PhD) 2011	DR8-1	sous marin					46.85	2.29	12.22		12.821			0.1	13.05	8.97	2.48	0.58	0.14	-0.46							665		27	18	21	86			239		113							164
Smietana (PhD) 2011	DR8-2	sous marin					47.18	3.2	14.7		12.428			0.1	6.58	10.43	2.9	0.71	0.18	-0.02					2.94		110		24	0	16	88		20.52	326		153		27.27				0.39	247	21.77	48.84	6.5	28.07	6.56
Smietana (PhD) 2011	DR8-4	sous marin					47.45	2.54	13.23		12.56			0.11	10.92	9.49	2.65	0.66	0.16	-0.53		6.81			2.13		479		27	0	29	87		18.11	271		133		23.1				0.38	181	18.81	41.55	5.48	23.18	5.35
Smietana (PhD) 2011	DR8-5	sous marin					47.18	3.01	14.39		12.039			0.09	7.32	10.66	2.89	0.71	0.17	0.09							203		24	0	22	88			324		147							222
Smietana (PhD) 2011	DR8-6	sous marin					47.87	2.57	13.55		12.286			0.1	9.63	10.01	2.69	0.67	0.15	-0.29		5.58			2.22		436		25	0	24	84		15.79	269		127		21.31				0.4	170	18.48	40.18	5.23	22.48	5.28
Smietana (PhD) 2011	DR8-7	sous marin					47.05	2.47	12.98		12.44			0.1	10.89	9.52	2.6	0.61	0.15	0.15		6.46			2.1		504		26	0	23	88		14.85	259		123		21.7				0.35	167	17.53	37.98	4.99	21.26	5.01
Smietana (PhD) 2011	DR8-8	sous marin					46.83	2.37	12.58		12.424			0.1	12.03	9.38	2.53	0.6	0.14	-0.2							582		26	2	28	87			255		119							172
Smietana (PhD) 2011	DR8-9	sous marin					47.15	2.47	13.02		12.418			0.1	11.08	9.59	2.62	0.59	0.15	1.4		6.85			2.12		506		26	0	22	87		15.88	261		124		22.03				0.36	170	18.04	38.99	5.14	21.82	5.16
Smietana (PhD) 2011	DR8-10	sous marin					46.42	2.3	12.32		12.525			0.1	12.3	9.15	2.53	0.58	0.14	0.4		7.22			2.04		602		26	0	23	85		13.33	246		115		20.54				0.51	136	17.16	36.98	4.88	20.99	4.93
Smietana (PhD) 2011	DR8-11	sous marin					47.21	2.51	13.12		12.396			0.1	10.45	9.65	2.61	0.62	0.15	0.26							476		25	0	22	86			263		124							171
Smietana (PhD) 2011	DR8-12 BV	sous marin		0.439	0.012	K-Ar	47.119	2.573	13.211		12.434			0.1	10.425	9.685	2.65	0.633	0.153			9.87			3.41									25.02					48.82				0.17		12.5	29.07	4	17.91	4.62
Smietana (PhD) 2011	MD DR10 B	sous marin					47.75	3.01	14.69		12.176			0.11	6.36	10.91	2.84	0.38	0.19	1.32		3.81			2.88		134		21	0	35	73		11.71	302		149		25.8				0.1	191	22.94	51.01	6.47	30.47	6.82
Smietana (PhD) 2011	MD DR10 D	sous marin					48.92	3.13	14.16		12.248			0.09	8.03	10.61	2.84	0.74	0.21	-0.81		7.24			3.05		264		21	0	17	84		20.17	325		164		29.82				0.26	223	25.98	59.87	7.42	34.18	7.56
Smietana (PhD) 2011	MD DR15	sous marin		0.127	0.008	K-Ar	47.54	3.54	15.69		12.665			0.1	6.62	9.98	3.39	0.88	0.26	-0.21		9.52			3.05		151		21	0	9	85		18.76	399		185		29.76				0.15	295	26.92	60.55	7.55	34.18	7.58
Smietana (PhD) 2011	GSR2 DR10-1	sous marin					47.14	2.11	11.48		12.33			0.11	14.92	8.71	2.34	0.55	0.15	0.37		4.96			1.92		613		26	89	29	87		12.43	228		106		17.09				0.27	140	15.15	32.44	4.3	18.37	4.43
Smietana (PhD) 2011	GSR2 DR10-7	sous marin					46.77	2.07	11.33		12.55			0.11	15.01	8.59	2.31	0.57	0.15	0.36							614		27	89	24	82			223		103							135
Smietana (PhD) 2011	GSR2 DR10-12	sous marin					48.51	3.01	13.88		12.574			0.12	8.44	10.52	2.64	0.77	0.2	-0.03		7.5			2.64		378		26	0	19	84		18.61	304		128		18.32				0.48	297	20.4	44.18	5.93	25.68	6.12
Smietana (PhD) 2011	GSR2 DR10-14	sous marin					46.13	3.78	13.95		13.998			0.14	5.24	10.46	3.44	1.29	0.34	1.09		9.19			3.41		427		30	0	23	97		25.24	430		196		34.3				0.32	459	31.58	69.27	9.21	39.01	8.81
Smietana (PhD) 2011	GSR2 DR10-15	sous marin					47.17	2.22	11.91		12.599			0.1	13.49	9.07	2.43	0.59	0.19	0.68							597		26	51	22	82			237		109							162
Smietana (PhD) 2011	GSR2 DR10-17	sous marin					47.72	2.3	12.25		11.954			0.1	11.95	9.75	2.74	0.79	0.2	0.37							690		25	6	75	82			303		147							211
Smietana (PhD) 2011	GSR2 DR11-1	sous marin					47.16	2.87	12.86		12.491			0.1	9.96	10.4	2.58	0.71	0.21	0.43							479		25	0	32	81			294		137							226
Smietana (PhD) 2011	GSR2 DR11-6	sous marin					46.9	2.83	12.67		12.632			0.11	10.8	9.76	2.32	0.79	0.2	1.54		16.61			2.59		488		26	0	47	87		16.31	278		133		17.13				0.33	260	22.69	44.94	6.85	30.48	7.05
Smietana (PhD) 2011	GSR2 DR11-7	sous marin					47.61	3.13	13.12		12.271			0.11	9.48	10.15	2.34	0.76	0.14	1.04							434		25	0	39	86			297		144							227
Smietana (PhD) 2011	GSR2 DR11-8	sous marin					46.03	2.86	12.76		12.126			0.1	10.61	10.46	2.57	0.48	0.23	1.79							489		26	0	43	87			303		140							242
Smietana (PhD) 2011	GSR2 DR11-11	sous marin					47.33	3.32	13.01		12.287			0.11	9.33	10.32	2.4	0.75	0.14	0.46							454		28	0	77	86			295		141							282
Smietana (PhD) 2011	GSR2 DR11-12	sous marin					46.63	3.22	12.67		12.314			0.11	10.07	9.7	2.34	0.75	0.13	1.21							469		29	0	82	87			282		138							270
Smietana (PhD) 2011	GSR2 DR11-18	sous marin					47.46	2.88	12.93		12.582			0.12	9.78	10.28	2.47	0.77	0.2	0.37							467		25	0	37	84			287		136							271
Smietana (PhD) 2011	GSR2 DR11-20	sous marin					46.39	3.32	13.51		12.342			0.09	6.89	11.21	2.8	0.77	0.18	1.56		16.82			2.76		457		24	0	27	87		13.34	316		147		16.81				0.58	262	21.64	48.62	6.49	28.5	6.7
Smietana (PhD) 2011	GSR2 DR11-22	sous marin					46.57	2.73	12.5		12.315			0.12	10.52	10.57	2.46	0.63	0.23	0.3							609		25	0	35	80			288		134							247
Smietana (PhD) 2011	GSR2 DR11-23	sous marin					47.89	2.98	13.15		12.529			0.11	9.42	10.66	2.51	0.75	0.19	0.09							460		25	0	23	85			295		136							255
Smietana (PhD) 2011	GSR2 DR11-24	sous marin					46.66	2.94	12.65		12.506			0.11	10.26	10.15	2.48	0.7	0.23	0.76							478		25	0	37	84			289		131							267
Smietana (PhD) 2011	GSR2 DR11-25	sous marin					47.37	3.14	13.08		12.338			0.11	9.35	10.46	2.51	0.75	0.15	0.5							440		24	0	30	85			296		142							240
Smietana (PhD) 2011	GSR2 DR11-28	sous marin					47.15	3.19	13.05		12.655			0.11	9.43	10.18	2.51	0.74	0.16	0.14							436		25	0	35	86			297		139							247
Smietana (PhD) 2011	GSR2 DR11-29	sous marin					46.26	3.01	12.64		12.091			0.1	10.12	10.34	2.48	0.65	0.16	0.26							497		25	0	33	84			299		134							226
Smietana (PhD) 2011	GSR2 DR11-30	sous marin					47.16	3.11	13		12.287			0.11	9.36	10.53	2.57	0.73	0.16	0.23							444		24	0	29	85			299		140							243
Smietana (PhD) 2011	GSR2 DR11-31	sous marin					47.42	3.17	12.96		12.461			0.11	9.8	10.08	2.3	0.74	0.14	0.42							472		25	0	59	87			293		139							237
Smietana (PhD) 2011	GSR2 DR11-32	sous marin					47.45	3.16	12.87		12.675			0.11	10.04	10.24	2.46	0.72	0.15	0.03							493		25	0	37	86			288		134							254
Smietana (PhD) 2011	GSR2 DR11-33	sous marin					47.46	3.17	13.04		12.373			0.12	9.26	10.2	2.44	0.79	0.14	0.75		10.14			2.64		431		25	0	46	87		19.9	295		142		17.95				0.35	253	19.26	45.1	5.91	25.68	6.18
Smietana (PhD) 2011	GSR2 DR11-34	sous marin					46.77	3.27	12.71		12.473			0.11	10.2	9.77	2.28	0.73	0.14	0.96							498		29	0	118	87			289		137							287
Smietana (PhD) 2011	GSR2 DR11-35	sous marin					47.03	3.14	12.94		12.346			0.13	9.18	10.14	2.43	0.78	0.14	1.07							433		25	0	36	87			293		140							255
Smietana (PhD) 2011	GSR2 DR11-36	sous marin					45.27	2.78	11.63		12.115			0.13	11.25	9.99	2.27	0.61	0.16	1.68		15.71			2.49		584		26	0	32	82		12.53	276		129		21.62				0.46	219	18.36	40.73	5.46	23.7	5.62
Smietana (PhD) 2011	GSR2 DR11-37	sous marin					46.67	3.12	12.74		12.449			0.11	9.69	10.29	2.49	0.71	0.16	0.57							476		25	0	36	86			295		137							249
Smietana (PhD) 2011	GSR2 DR11-38	sous marin					47.61	3.17	13.1		12.446			0.13	9.17	10.52	2.57	0.77	0.16	0.4							432		25	0	41	86			297		140							242
Smietana (PhD) 2011	GSR2 DR11-39	sous marin					46.6	3.24	12.57		12.521			0.12	10.41	9.88	2.39	0.71	0.17	0.75							478		30	0	104	85			290		134							295
Smietana (PhD) 2011	GSR2 DR11-40	sous marin					47.66	3.06	12.75		12.309			0.11	10.18	10.34	2.56	0.77	0.15	0.29							493		25	0	32	84			292		139							237
Smietana (PhD) 2011	GSR2 DR11-41	sous marin					46.66	3.21	12.44		12.586			0.11	10.73	9.86	2.25	0.67	0.15	0.65							513		29	0	122	87			280		131							281
Smietana (PhD) 2011	GSR 2 DR11-43	sous marin					47.09	2.79	12.86		12.508			0.1	9.95	10.41	2.52	0.67	0.21	0							480		23	0	20	84			295		135							179
Smietana (PhD) 2011	GSR 2 DR11-44	sous marin					47.23	2.83	12.9		12.538			0.1	9.8	10.41	2.52	0.7	0.22	0.16							477		23	0	22	84			296		138							199
Smietana (PhD) 2011	GSR 2 DR11-45	sous marin					46.61	2.78	12.55		12.435			0.1	10.7	9.67	2.3	0.7	0.24	0.94							492		24	0	32	88			317		137							480
Smietana (PhD) 2011	GSR 2 DR11-46	sous marin					45.02	2.63	11.99		13.023			0.09	11.77	9.53	2.12	0.61	0.37	1.97		28.65			2.62		471		24	0	35	89		13.95	283		127		19.37				0.47	319	32.23	43.16	8.4	37.15	8.15
Smietana (PhD) 2011	GSR 2 DR11-47	sous marin					46.94	2.8	12.68		12.609			0.11	10.5	10.27	2.41	0.69	0.29	0.54		12.46			2.69		484		24	0	32	86		18.72	304		134		17.77				0.32	327	26.86	44.55	7.79	34.45	8.02
Smietana (PhD) 2011	GSR 2 DR11-48	sous marin					47.29	2.84	13.02		12.388			0.11	9.65	10.21	2.32	0.74	0.23	1.06		13.97			2.59		446		24	0	27	86		18.53	298		142		17.45				0.34	207	21.66	44.91	6.39	28	6.57
Smietana (PhD) 2011	GSR 2 DR11-49	sous marin					46.93	2.81	12.78		12.584			0.11	10.28	10.18	2.48	0.68	0.26	0.68							482		23	0	24	86			296		134							232
Smietana (PhD) 2011	GSR 2 DR11-50	sous marin					47.44	2.86	13.06		12.503			0.1	9.78	10.09	2.41	0.73	0.2	1.2							450		23	0	29	86			295		142							219
Smietana (PhD) 2011	GSR 2 DR11-51	sous marin					47.92	2.74	12.83		12.374			0.1	10.44	10.15	2.34	0.73	0.18	0.55		9.32			2.59		498		23	0	29	84		19.87	288		141		19.26				0.35	173	19.79	44.89	5.97	25.9	6.16
Smietana (PhD) 2011	DR2-2	sous marin					46.68	3.54	15.12		12.481			0.11	4.6	11.14	3.31	1.3	0.27	1.3							297		22	0	7	85			435		204							339
Smietana (PhD) 2011	DR2-5	sous marin		3.34	0.07	K-Ar	46.74	3.42	14.31		11.823			0.1	7.44	10.01	2.97	1.24	0.27	0.79		12.67			3.01		266		24	0	18	90		29.52	437		212		38.65				0.75	342	33.1	70.63	9.06	37.16	7.9
Smietana (PhD) 2011	DR2-6	sous marin					47.24	3.53	14.74		11.743			0.1	6.71	10.25	3.06	1.24	0.28	0.56		11.89			3.18		267		24	0	16	92		30.08	447		216		36.84				0.52	348	34.14	72.43	9.47	38.71	8.19
Smietana (PhD) 2011	DR2-7	sous marin					46.25	3.54	14.37		12.228			0.09	6.22	10.85	2.99	1.26	0.27	1.55		16.85			2.99		235		22	0	11	87		31.7	426		204		38.13				0.82	346	33.16	70.32	9.12	37.36	7.98
Smietana (PhD) 2011	DR2-9	sous marin					47.15	3.48	14.48		12.104			0.1	7.08	10.11	2.96	1.34	0.28	0.72							248		23	0	13	87			437		214							363
Smietana (PhD) 2011	DR2-10	sous marin					47.25	3.71	15.2		11.88			0.09	4.18	10.93	3.32	1.37	0.28	1.19							254		22	0	18	90			439		213							371
Smietana (PhD) 2011	DR2-11	sous marin					47.12	3.51	14.49		11.98			0.1	6.94	10.24	3.09	1.32	0.26	0.52		7.59			2.99		242		23	0	7	87		31.63	433		209		39.44				0.63	368	33.17	70.56	9.21	37.69	8.04
Smietana (PhD) 2011	DR2-13	sous marin					46.54	3.51	14.28		12.634			0.12	6.86	10.32	3.39	1.25	0.27	0.81		14.62			2.96		308		24	0	16	88		28.52	436		205		41.84				0.41	368	32.46	69.59	8.99	36.92	7.84
Smietana (PhD) 2011	DR2-14	sous marin					46.9	3.66	15.28		12.636			0.09	4.12	10.88	3.32	1.43	0.29	1.04							234		23	0	6	83			436		211							402
Smietana (PhD) 2011	DR2-15	sous marin					47.31	3.51	14.54		12.026			0.1	7.07	10.21	3.07	1.32	0.26	0.68		9.04			3.04		241		23	0	13	87		32.17	432		211		40.26				0.72	360	31.43	67.74	8.7	35.82	7.56
Smietana (PhD) 2011	DR2-16	sous marin					47	3.55	14.88		11.801			0.09	5.36	10.85	3.29	1.3	0.27	1.48							261		23	0	16	90			448		221							377
Smietana (PhD) 2011	DR9-1	sous marin					41.88	2.53	10.97		10.865			0.13	6.46	16.14	2.35	0.92	0.18	6.39		10.36			1.97		685		21	0	29	83		24.58	274		118		22.93				0.36	201	26.62	53.14	6.64	26.87	5.76
Smietana (PhD) 2011	DR9-2	sous marin					45.27	3.01	12.97		7.635			0.12	5.44	16.21	2.39	1.08	0.19	4.9		5.97			2.29		421		18	0	46	80		32.62	376		167		26.14				0.34	344	31.22	63.7	7.99	32.66	6.8
Smietana (PhD) 2011	GSR2DR11-3	sous marin					46.55	2.98	14.47		12.001			0.11	7.03	10.72	3.16	1.33	0.22	1.15		7.77			2.63		286		24	0	21	85		37.61	415		193		29.29				0.36	377	31.22	65.84	8.16	32.61	6.78
Smietana (PhD) 2011	GSR2 DR11-10	sous marin		3.77	0.08	K-Ar	47.08	3.39	14.45		12.166			0.11	7.35	9.84	2.94	1.27	0.25	0.83		10.75			2.89		242		23	0	27	87		39.74	414		205		29.77				0.63	350	33.36	70.92	9.21	38.17	8.17
Smietana (PhD) 2011	GSR2 DR11-26	sous marin
Smietana (PhD) 2011	ERO2 DR2-12	sous marin
Smietana (PhD) 2011	ERO2 DR9-1	sous marin
Smietana (PhD) 2011	ERO2 DR9-2	sous marin
Smietana (PhD) 2011	GSR 2 DR11-42	sous marin
McDougall, 1971	RU-17	Grande Chaloupe amont	Série à océanites	2.075	0.04	K-Ar roche totale	47.3115	2.85185	14.619		12.9399			0.183947	6.91933	11.1476	2.64957	0.738559	0.332212	0.937658	100.631	5.82855	1.34367	33.6182	19017.3	345.054	213.414	1535.26	44.0793	81.7265	84.2496	142.547	23.4613	11.5283	361.603	30.1354	209.483	1.78386	25.9017	29.499			0.0558244	172.62	22.9936	42.0814	6.69029	29.301	6.85024
McDougall, 1971	RU 165b	La Montagne Plaine d'Affouches	Série à océanites	2.114	0.04	K-Ar roche totale	46.1206	2.73876	14.6363		12.978			0.178706	7.82532	10.7199	2.2877	0.331751	0.31261	2.6716	100.801	4.99042	1.17885	34.363	17579.4	305.25	274.584	1481.75	46.5441	131.195	111.566	118.809	21.3904	2.31748	352.727	29.8322	193.621	1.10538	23.5427	24.7963			0.0530802	156.483	20.2467	36.879	5.92475	26.3055	6.26358
McDougall, 1971	RU 181 PM	Rte Takamaka 1 km de la fin	Basalte à Olivine	0.162	0.018	K-Ar roche totale	47.8657	2.92613	16.322		13.1662			0.219106	4.08771	8.65966	3.83753	1.29074	0.583946	0.836551	99.7954	5.49781	2.17782	21.4732	19214.1	249.989	5.00959	1808.84	29.8625	10.71	33.8595	143.484	25.0415	29.7919	601.437	36.0938	237.6	1.5541	33.7828	38.5456			0.446891	289.316	32.1529	58.1676	9.04442	39.4154	8.8082
McDougall, 1971	RU 124 PM	Sortie Rivière des Galets	Mugéarite	0.353	0.036	K-Ar roche totale	43.8817	4.1153	16.3759		14.9473			0.198482	5.18827	10.0645	3.33649	1.18694	0.410994	0.466364	100.172	5.40375	1.70223	27.9173	26594.9	443.344	5.59726	1686.74	44.3414	19.4629	29.7466	139.241	25.7536	25.4996	537.832	35.4985	243.222	1.48912	33.7644	36.3891			0.375278	215.848	26.5327	48.0316	7.73929	34.1247	7.81581
Cruchet et al., 2008	PC 1459 PM	Salazie rempart Bé Cabot	Basalte à Fd (pintade)	0.224	0.007	K-Ar	48.2693	3.32042	15.0924		13.9837			0.24055	3.67154	8.04761	4.01615	1.57306	0.570348	-0.0522739	98.7328	8.83557	2.511	21.6878	23209.8	189.722	3.82853	2079.49	32.1092	1.36652	18.0203	152.702	26.706	40.1484	513.603	40.9047	301.97	2.53316	40.3245	46.228			0.290694	320.304	35.9713	65.375	10.1771	43.8554	9.7185
McDougall, 1971	RU 180 PM	Rte Takamaka 1 km de la fin	Basalte à Olivine	0.212	0.006	K-Ar roche totale	45.459	3.80389	15.7795		16.0862			0.206194	5.55599	9.44361	3.22126	0.983861	0.377221	-0.475108	100.442	6.24403	1.56942	27.6048	25675.1	478.32	6.69126	1734.05	50.5492	26.0418	64.2298	132.805	24.9639	24.769	548.077	24.5743	178.416	1.43902	24.1522	28.1266			0.264285	217.444	22.4399	40.6624	6.40727	27.9217	6.37409
Salvany, 2009	99-AP-PM	Montée Bé Cabot Salazie	Hawaiite	0.326	0.01	K-Ar Cassignol Gillot	49.198	3.13461	14.9829		12.9735			0.242221	3.06817	6.97246	4.24081	2.26442	0.78056	0.372261	98.2299	13.7345	3.93389	16.5155	22147.1	152.623	4.11354	2104.85	23.2473	2.60226	20.0965	173.607	29.276	68.1933	465.677	55.7808	448.86	3.12832	57.8961	67.977			0.538892	432.145	56.734	101.578	15.2675	62.9901	13.4375
Salvany, 2009	99-AT-PM	Eden Lbéria	Basalte	0.59	0.018	K-Ar Cassignol Gillot	46.2587	2.49712	14.1125		12.6774			0.178594	8.01186	10.0329	2.6323	0.807864	0.309958	1.23748	98.7567	6.20442	1.67586	30.9519	17302.5	306.907	360.713	1533.16	50.0104	178.388	94.4091	124.533	23.1842	17.376	394.982	27.0375	208.683	1.44366	26.4096	30.9128			0.0566465	184.298	24.4352	43.2068	6.77432	29.151	6.62103
Cruchet et al., 2008	DS-02-PM	Salazie Ravine Blanche	Coulée basaltique	0.357	0.008	K-Ar	52.4186	1.94084	17.059		9.32418			0.208139	2.70905	6.14251	5.31274	2.28733	0.797094	0.700701	98.9002	10.86	3.5575	8.35778	13078.6	87.3149	7.23628	1731.14	12.7596	1.84824	3.17801	141.802	28.1732	65.2081	530.68	47.4455	406.749	2.77799	53.8162	61.3587			0.760717	455.988	47.4122	85.9483	13.1838	54.2678	11.5328
McDougall, 1971	RU 64b	Bras de Cilaos Entre Deux	Série à océanites	1.187	0.04	K-Ar roche totale	45.4028	1.79905	10.9204		12.9862			0.178708	16.8231	8.72617	1.85484	0.347121	0.222316	-0.34839	98.9123	4.44737	0.964257	27.1838	12629.8	239.665	727.207	1530.18	73.7963	631.791	101.589	116.31	16.4866	9.628	262.144	18.8142	119.761	1.08757	14.614	16.6845			0.723569	100.19	12.5388	24.6718	3.97929	17.9095	4.44121
Salvany, 2009	99 AFC	Piton Fougères	Basalte	1.3	0.038	K-Ar Cassignol Gillot	46.5647	2.39768	14.3002		12.4474			0.173697	7.86967	11.1753	2.43382	0.394591	0.271772	0.665829	98.6946	3.9336	0.886536	33.1916	11160.2	306.948	233.293	1502.99	45.3216	132.682	86.3636	113.979	14.6395	2.30215	325.329	27.4284	157.014	<LD	18.5355	14.4807			0.0331759	117.679	12.1071	21.1401	3.70396	16.8246	4.09175
Salvany, 2009	99 Xb	Brûlé	Basalte aphyrique	0.429	0.014	K-Ar Cassignol Gillot	47.4234	2.51419	14.7738		12.3994			0.178667	8.16391	9.28501	3.00935	1.02077	0.398476	-0.205537	98.9614	6.81494	1.73782	25.3671	17094	270.053	322.094	1494.74	48.3336	195.394	68.2369	127.182	22.9965	30.0727	403.935	33.0026	221.664	1.78042	24.8611	28.1688			0.414146	182.239	27.8365	46.0491	7.57129	32.8997	7.33188
McDougall, 1971	RU 63b	Bras de Cilaos Entre Deux	Série à océanites	1.245	0.06	K-Ar roche totale	44.8241	1.58468	8.95677		13.0525			0.174953	21.4685	7.4969	1.50823	0.342242	0.204053	-0.433698	99.1793	3.78477	0.813093	23.5634	11204.4	201.877	735.635	1549.64	86.3067	897.78	85.9035	113.955	14.301	8.4	216.901	16.4056	111.663	1.2984	11.8244	14.8595			0.13046	71.4048	11.4707	22.3458	3.60422	16.0769	3.89751
Salvany, 2009	99 AY2 PM	Bayonne Entre Deux	Série à océanites	0.935	0.032	K-Ar Cassignol Gillot	43.5773	2.22645	13.5058		13.2995			0.188105	11.4974	9.35683	1.61132	0.151525	0.233122	4.00955	99.6569	5.67166	1.33513	32.4769	15574.5	273.136	539.263	1616.51	59.8224	305.429	141.369	117.586	20.8879	1.56762	306.79	28.2518	153.075	0.936643	17.8377	21.4277			0.0816082	108.199	23.1585	34.7748	6.0151	26.4132	6.23047
McDougall, 1971	RU 19 PM	Tunnel Cap Marianne	Série à océanites	0.46	0.022	K-Ar roche totale	43.6908	2.39401	13.1021		13.1334			0.172971	11.6489	9.75125	3.28545	1.07433	0.43855	0.129517	98.8213	7.02265	1.95581	21.1215	17105.3	248.318	502.347	1485.62	61.602	311.512	109.483	129.232	23.1247	29.2561	561.57	18.3317	184.169	2.3382	32.3227	38.9789			0.477309	288.829	25.3845	45.3485	6.97268	30.304	6.80239
Salvany, 2009	99 J PM	Chaine Bois de Nèfles	Basalte aphyrique	1.247	0.42	K-Ar Cassignol Gillot	44.8602	2.35931	14.6096		12.5978			0.168126	9.69721	9.77268	2.42325	0.610789	0.246157	1.68022	99.0254	4.78926	1.22403	25.9072	16788	274.604	403.434	1481.95	51.4932	248.107	126.28	115.951	21.8457	3.65976	379.935	21.2114	143.096	1.11474	16.126	22.5795			0.01482	131.81	17.3704	32.108	5.18179	23.2514	5.79505
McDougall, 1971	RU 93 PM	Rte Takamaka Arête deux Mamelons	Série à océanites	1.043	0.04	K-Ar roche totale	45.837	2.19263	12.6653		13.2078			0.18777	13.3402	10.102	2.06888	0.451992	0.248596	0.310142	100.612	4.68154	1.05069	33.5839	14930.5	299.246	834.927	1574.41	65.2382	392.755	128.579	115.193	18.9488	6.38683	316.985	22.6293	148.668	<LD	17.9917	20.5068			0.0145569	118.366	16.2192	30.1221	4.83287	21.5243	5.18739
Salvany, 2009	67 H1 PM	Morne de l'Etang	Basalte à Olivine	1.08	0.034	K-Ar Cassignol Gillot	45.972	2.0069	12.7111		12.4716			0.176566	14.2325	9.6478	1.92028	0.175452	0.237155	1.13492	100.686	4.69421	0.800898	29.9061	13634	275.25	519.522	1521.62	55.2264	320.236	105.812	119.788	18.1762	1.32918	377.946	25.0956	182.349	1.16517	21.4388	15.4469			0.0350571	169.163	13.6695	24.3378	4.14981	19.0227	4.87676
Salvany (2009)	99 I PM	Piton Mapou Makes	Oceanite	0.611	0.02	K-Ar Cassignol Gillot	46.6252	2.4311	14.3678		12.2905			0.17292	7.70198	11.1021	2.53107	0.394886	0.273557	0.275679	98.1669	2.86544	1.2388	33.7637	16050.5	309.487	224.307	1468.66	44.4069	132.957	71.1237	125.404	22.4619	15.1943	329.606	27.6915	158.552	1.15227	17.6873	19.469			0.149116	114.632	15.1299	29.1132	4.78052	21.6404	5.26985
McDougall, 1971	RU 82b	Grand Bassin	Océanite	0.553	0.028	K-Ar roche totale	47.4248	2.41754	13.3989		12.6339			0.176604	10.9281	10.1289	2.5129	0.759698	0.311949	-0.442356	100.251	5.87539	1.34963	33.7637	16689.1	309.487	224.307	1508.75	44.4069	132.957	77.475	116.632	21.2118	16.313	329.606	27.6915	158.552	1.87259	17.6873	25.4692			0.0837534	114.632	19.8162	36.5962	5.78212	25.5845	5.95714
McDougall, 1971	RU 103 PM	Gite Belouve	Hawaiite Mugéarite	0.075	0.006	K-Ar roche totale	54.2903	1.73888	17.6316		9.63407			0.21186	2.40625	5.59481	5.27594	2.63794	0.562316	0.083672	100.068	14.8372	4.11501	8.23162	12066.1	56.7737	3.98726	1774.72	13.2274	2.21234	11.8611	152.829	25.1696	77.0259	637.845	40.1022	413.331	2.83096	58.0594	70.0729			0.914422	642.137	54.1293	90.7282	13.2177	51.5274	10.1098
Salvany, 2009	99 AF b	Piton Fougères	Basalte	1.3	0.038	K-Ar Cassignol Gillot	46.6698	2.09336	12.8346		12.5102			0.179839	12.888	9.69308	2.16694	0.420504	0.258054	0.100459	99.8149	5.53843	1.23667	30.0903	15081.4	265.674	642.949	1535.71	60.6697	432.488	106.934	115.969	19.6097	5.03455	285.368	22.9305	145.18	1.07292	17.5413	20.7469			0.0191127	115.778	16.2597	29.516	4.72673	20.9959	5.07272
McDougall, 1971	RU 106 PM	Montée Hell Bourg Belouve	Hawaiite Mugéarite	0.138	0.008	K-Ar roche totale	48.7801	2.81002	17.5059		11.5351			0.200547	4.04429	8.99317	4.42741	1.5701	0.588197	-0.463924	99.9909	9.29138	2.4899	16.2799	19432.3	185.549	23.9681	1763.39	25.2931	19.3268	18.0095	128.421	24.3803	41.5936	734.257	32.8019	260.419	2.47642	35.8757	45.9554			0.776167	360.755	35.1374	62.6703	9.45188	40.068	8.59285
McDougall (1971)	RU 49C	Rivière des Pluies	Doleritic basalt	0.298	0.014	K-Ar whole rock	45.2114	2.59432	13.7001		14.522			0.184858	8.16344	10.9765	2.21879	0.680946	0.268222	-0.341042	98.1794	4.56509	1.24705	35.2316	18239.6	412.076	259.715	1636.96	60.6899	144.38	225.244	131.259	23.4221	18.6838	376.742	22.1242	152.434	1.66732	18.8961	23.8295			0.244124	143.767	18.6069	34.1365	5.40019	23.8223	5.5446
McDougall (1971)	RU 105 PM	Montée Hell Bourg Belouve	Hawaiite Mugearite	0.108	0.006	K-Ar whole rock	51.0036	2.47294	17.6797		11.1051			0.208077	3.30337	7.45374	4.74218	1.76287	0.677519	-0.0398883	100.369	11.4366	2.91239	11.6335	16621.3	94.2326	3.31497	1794.24	17.533	0.86426	12.36	110.316	22.6902	40.8102	836.613	35.6811	314.513	2.29296	45.7125	54.0513			0.386721	400.144	40.8324	71.7167	10.6243	43.9079	8.98743
Salvany (2009)	67 G2 PM	Morne de l'Etang	Olivine basalt	1.413	0.042	K-Ar Cassignol Gillot	43.0214	1.17212	6.9094		13.8241			0.196752	28.3065	5.43428	1.12072	0.273758	0.155736	0.0355492	100.45	3.64948	0.648432	19.257	8450.25	155.527	1601.86	1665.22	110.445	1221.24	78.9086	109.156	10.8114	4.98115	158.884	9.63575	79.4652	0.936686	9.81008	11.9631			0.0222579	68.1173	9.13578	16.8351	2.69101	11.8676	2.82484
Salvany (2009)	99 BA PM	Coteau Maigre	Olivine basalt	0.272	0.014	K-Ar Cassignol Gillot	44.9706	2.07609	11.4909		13.5349			0.185575	15.1008	7.90731	1.75194	0.478968	0.257045	1.39321	99.1473	4.02011	0.894354	26.5367	12099.3	261.93	655.126	1356.82	72.9862	588.006	86.6064	101.475	15.2624	7.6579	288.244	21.7735	143.297	1.1682	15.7809	17.4054			0.0360511	110.663	15.3455	26.2599	4.17545	18.4668	4.32175
McDougall, 1971	RU 127b	Rivière des Pluies	Hawaiite Mugéarite	0.178	0.006	K-Ar roche totale	55.19	1.52364	16.4511		11.7018			0.295921	1.49583	4.92749	5.98875	2.65565	0.546172	0.100865	100.877	13.3874	3.07495	13.3758	9804.58	6.63445	1.35609	2491.96	5.19318	0	2.95017	190.833	31.546	53.7945	569.74	67.0499	478.14	3.70992	64.9651	76.1253			0.149853	616.339	54.6861	94.5043	15.6265	65.3061	14.2103
McDougall, 1971	RU 13b	La Montagne Ravine Lafleur	Série à océanites	1.048	0.04	K-Ar roche totale	46.3817	2.73851	13.8586		12.8887			0.174336	8.56719	8.73633	2.61266	0.744635	0.359706	1.83135	98.8937	5.52747	1.7386	26.8249	18927.4	276.991	483.74	1528.34	56.3519	322.094	91.4266	128.713	22.5569	15.9485	350.701	43.8306	205.905	1.36757	23.3448	27.9889			0.0834779	152.463	28.5422	42.3467	8.19687	36.9474	8.59379
Piton de la Fournaise, Réunion
Nauret et al., 2019	RUN 019-2006	Piton de la Fournaise	Basalt	0																														0.133188	61.884	2.23744	107.618			15.1736			0	37.0624	4.8303	16.4457	1.62175	7.49502	1.65186
Nauret et al., 2019	RUN 047-2006	Piton de la Fournaise	Basalt	0																														0.320064	73.6624	3.07059	101.205			14.5223			0.000265393	46.603	5.73142	17.4904	1.91401	8.63163	1.94745
Gillot et Nativel,1989	39 V1 PM	Riv Remparts	Pintades	0.527	0.01	K-Ar Cassignol-Gillot	46.6964	2.09847	22.1927		9.02555			0.119441	2.95598	11.9085	2.68873	0.614225	0.263334	1.32966	99.893	5.87521	1.15456	17.5402	15120.8	215.999	27.5241	1042.8	27.2538	24.1426	71.5402	85.6762	25.2783	16.1685	619.324	17.2558	134.043	1.2478	20.5728	22.7737			0.116911	160.992	16.5445	30.2487	4.68562	20.3019	4.56555
Smietana (PhD) 2011	PB 1	Remparts du Pas de Bellecombe	basalte à Ol et Pl				48	3.48	14.84		12.51			0.11	6.85	10.31	3.11	0.82	0.18	-0.72		6.55			2.78		216		23	0	6	86		25.31	352		180		26.49				0.25	283	26.17	57.3	7.49	32.02	7.33
Smietana (PhD) 2011	PB 3	Remparts du Pas de Bellecombe	basalte aphyrique				48.05	3.45	14.86		12.662			0.11	5.73	10.76	2.78	0.71	0.16	-0.22		5.9			2.63		72		23	0	15	88		22.46	329		172		25.92				0.37	252	23.43	51.76	6.78	28.77	6.65
Smietana (PhD) 2011	PB 4	Remparts du Pas de Bellecombe	basalte à olivine				48.59	3.41	14.44		12.735			0.11	6.42	10.88	2.88	0.73	0.17	-0.89		6.4			2.8		139		24	0	26	89		22.33	327		170		28.29				0.34	251	25.65	56.68	7.41	31.55	7.28
Smietana (PhD) 2011	PB 5	Remparts du Pas de Bellecombe	océanite				44.95	1.94	9.5		14.242			0.12	19.96	7.55	1.81	0.45	0.1	-0.81							1016		30	119	20	88			186		85							142
Smietana (PhD) 2011	PS 1	Rempart des Sables	basalte à olivine				47.62	3.13	13.68		13.213			0.12	9.8	9.68	2.53	0.62	0.15	0.06							442		26	0	24	89			277		140							249
Smietana (PhD) 2011	PS 2	Rempart des Sables	basalte (à Ol)	0.056	11	K-Ar	47.57	3.29	15.09		12.655			0.11	7	11.41	2.57	0.47	0.15	-0.11		5.44			2.69		189		24	0	26	85		6.01	319		147		26.07				0.05	249	24.53	52.66	6.88	29.29	6.81
Smietana (PhD) 2011	PS 3	Plateau de la Plaine des Sables	basalte (à Ol)				47.86	3.4	15.06		12.212			0.11	6.43	10.5	2.86	0.73	0.16	-0.17		6.49			2.98		120		23	0	12	85		22.05	334		154		30.35				0.35	270	24.8	54.19	7.1	29.99	6.95
Smietana (PhD) 2011	BC 30	Rivière des Remparts, Rive droite	pintade altérée				45.96	4.01	15.93		13.697			0.11	4.79	11.26	2.64	0.59	0.15	1.06							91		24	0	8	81			336		110							308
Smietana (PhD) 2011	BC 31	Rivière des Remparts, Bras Caron	pintade altérée				46.33	4.26	15.3		14.069			0.1	5.2	10.53	2.58	0.6	0.15	1.39							91		25	0	5	83			312		118							345
Smietana (PhD) 2011	BM 2	Goulet du Bras Mahavel	basalte à olivine				47.69	3.12	13.59		13.049			0.11	10.54	9.95	2.72	0.71	0.15	-0.67							473		25	0	17	88			312		139							259
Smietana (PhD) 2011	BM 3	Goulet du Bras Mahavel	basalte à olivine	0.088	9	K-Ar	47.52	3.13	13.37		13.109			0.11	10.67	9.87	2.66	0.72	0.15	-0.76		5.53			2.13		457		25	0	32	87		20.93	305		139		20.5				0.36	250	20.56	45.53	5.96	25.66	6.05
Smietana (PhD) 2011	BM 4	Goulet du Bras Mahavel	basalte à olivine				47.24	3.15	12.86		13.744			0.11	11.37	9.38	2.53	0.56	0.15	-0.74							481		27	0	16	89			275		140							243
Smietana (PhD) 2011	ML	Remplissage Nez de Bœuf	basalte aphyrique				47.57	3.09	13.82		13.606			0.12	9.86	9.42	2.68	0.74	0.15	-0.84		7.1			2.44		409		25	0	16	88		20.65	300		136		23.02				0.2	235	20.62	47.99	6.11	28.08	6.83
Smietana (PhD) 2011	RL 1	Rivière Langevin, Rive gauche	basalte à olivine	0.343	0.011	K-Ar	47.2	2.94	13.22		13.164			0.11	8.77	11.26	2.18	0.53	0.13	0.96		5.5			2.33		380		24	0	35	80		14.24	245		114		18.82				0.41	191	15.22	35.94	4.79	22.32	5.43
Smietana (PhD) 2011	RR 29	Rivière des Remparts, Rive droite	basalte avec enclave UB				47.28	3.23	14.26		13.31			0.11	8.94	9.72	2.85	0.64	0.16	-0.82		6.51			2.58		359		25	0	6	87		12.29	304		145		25.22				0.16	248	22.98	50.37	6.64	28.22	6.71
Smietana (PhD) 2011	RR 30	Rivière des Remparts, Rive droite	pintade				47.76	3.11	19.63		10.924			0.09	3.69	12.11	2.96	0.68	0.16	-0.05		4.33			2.67		38		21	0	10	75		21.75	495		145		25.88				0.36	239	20.53	44.59	5.88	24.84	5.77
Smietana (PhD) 2011	RR 31	Rivière des Remparts, Rive droite	océanite de la paléovallée				45.41	2.47	10.35		13.835			0.11	16.67	8.68	1.9	0.48	0.11	-0.1		4.16			1.73		1013		28	67	21	86		11.8	216		100		16.3				0.08	166	15.03	33.56	4.39	19.1	4.52
Smietana (PhD) 2011	RR 32	Rivière des Remparts, Rive droite	pintade				47.27	3.3	19.79		11.034			0.09	3.55	11.55	2.87	0.66	0.16	0.14		4.51			2.92		35		21	0	1	77		22.33	503		150		26.39				0.27	238	22.21	47.96	6.27	26.53	6.04
Smietana (PhD) 2011	RR 33	Rivière des Remparts, Rive droite	dyke cotectique?				48.95	3.51	15.89		11.886			0.1	6.19	11.4	2.97	0.71	0.17	-0.52							204		22	0	2	83			378		166							257
Smietana (PhD) 2011	RR 34	Rivière des Remparts, Rive droite	cotectique				46.81	2.12	11.47		12.93			0.11	14.14	11.03	1.88	0.46	0.11	-0.35		4.02			1.76		794		26	0	46	74		9.17	214		93		16.3				0.08	142	14.06	32.4	4.28	18.77	4.47
Smietana (PhD) 2011	RR 35	Rivière des Remparts, Rive droite	basalte aphyrique				47.44	4.14	14.12		15.251			0.12	4.85	9.8	3.13	0.86	0.22	0.44							34		26	0	17	87			324		149							385
Smietana (PhD) 2011	RR 36	Rivière des Remparts, Rive droite	pintade				47.91	4.05	16.12		12.581			0.11	4.83	10.27	3.08	1.04	0.21	0		7.08			3.46		63		23	0	23	87		28.94	390		190		36.5				0.16	372	30.24	65.02	8.58	36.38	8.21
Smietana (PhD) 2011	RR 40	Rivière des Remparts, Rive droite	dyke basalte à Pl				49.02	3.16	15.87		11.245			0.11	4.99	11.26	2.96	0.68	0.17	0.88		6.28			2.45		133		22	0	32	84		15.22	296		151		20.02				0.05	223	19.52	45.11	5.9	28.01	6.22
Smietana (PhD) 2011	RR 44	Rivière des Remparts, Rive droite	pintade				45.81	5.48	14.11		16.218			0.13	4.72	9.94	2.93	0.66	0.19	0.96		4.96			4.78		31		27	0	8	82		16.83	314		108		28.59				0.12	482	19.89	45.84	6.36	30.27	6.7
Smietana (PhD) 2011	RR47	Rivière des Remparts, Rive droite	dyke basalte à olivine				47.3	2.58	14.6		11.4			0.158	7.81	11.33	2.39	0.96	0.306	0.75		5.99			2.64									26.04					23.82				0.3		16.84	42.7	5.44	25.47	5.33
Pietruszka et al., 2009	BE1950	enclos Fouqué	basalts	6.7e-05
Pietruszka et al., 2009	BE1953	enclos Fouqué	basalts	6.4e-05			49.6	2.75	14.62					0.18	5.98	11.43	2.74	0.86	0.32							351	58		42	55	120			24	371.5		215						1.3	161.1		52.2		29.4	6.86
Pietruszka et al., 2009	DO1955	enclos Fouqué	basalts	6.2e-05			49	2.69	14.95					0.17	6.21	11.67	2.7	0.85	0.33							322	124		49	72	119			22	373		220						1	159.4		53.4		30.3	6.96
Pietruszka et al., 2009	SO1957	enclos Fouqué	basalts	6e-05			49	2.69	14.68					0.17	6.29	11.41	2.56	0.82	0.33							329	160		40	73	108			21	366.8		210						1	153.7		49.3		27.8	6.51
Pietruszka et al., 2009	GB1961	enclos Fouqué	basalts	5.6e-05
Pietruszka et al., 2009	ED1964	enclos Fouqué	basalts	5.3e-05			48.96	2.69	14.68					0.17	6.74	11.86	2.64	0.81	0.34							321	272		41	96	100			21	372.3		193						1.2	148.9		49.7		28.6	6.79
Pietruszka et al., 2009	CO1966	enclos Fouqué	basalts	5.1e-05			48.93	2.41	14.07					0.17	7.2	11.74	2.53	0.78	0.29							314	380		37	112	111			22	349.2		192						1.1	145.4		48.1		26.9	6.31
Pietruszka et al., 2009	ED1966	enclos Fouqué	basalts	5.1e-05
Pietruszka et al., 2009	BE1972	enclos Fouqué	basalts	4.5e-05			48.98	2.64	14.49					0.17	6.44	11.56	2.63	0.81	0.26							323	181		47	74	110			21	366.1		197						1	156.3		49.4		27.3	6.35
Pietruszka et al., 2009	D1973-2	enclos Fouqué	basalts	4.4e-05
Pietruszka et al., 2009	DO1975	enclos Fouqué	basalts	4.2e-05
Pietruszka et al., 2009	GB1976	enclos Fouqué	basalts	4.1e-05			49.17	2.64	14.85					0.17	6.4	11.76	2.69	0.84	0.3							336	166		37	80	112			21	373.6		218						1	155.6		52.4		29	6.59
Pietruszka et al., 2009	SR1977	enclos Fouqué	basalts	4e-05
Pietruszka et al., 2009	BO1979	enclos Fouqué	basalts	3.8e-05			49.43	2.66	14.63					0.17	6.47	11.8	2.63	0.81	0.31			5.31				328	184		45	78	108			21	363.3		211						1.2	157.3		49.8		27.5	6.44
Pietruszka et al., 2009	BO1981	enclos Fouqué	basalts	3.6e-05			49.03	2.69	14.54					0.17	6.23	11.47	2.64	0.82	0.32							323	128		36	67	109			22	367.8		197						1	157.6		51.5		28.9	6.81
Pietruszka et al., 2009	A1983	enclos Fouqué	basalts	3.4e-05			49.28	2.66	14.58					0.17	6.22	11.38	2.69	0.84	0.33							317	106		44	70	110			25	372.8		191						1.3	159.7		52.7		29.8	7.05
Pietruszka et al., 2009	A1984	enclos Fouqué	basalts	3.3e-05
Pietruszka et al., 2009	A1985-1	enclos Fouqué	basalts	3.2e-05
Pietruszka et al., 2009	A1986-1	enclos Fouqué	basalts	3.1e-05
Pietruszka et al., 2009	A1986-2	enclos Fouqué	basalts	3.1e-05
Pietruszka et al., 2009	8712-181	enclos Fouqué	basalts	3e-05																															355.8									149.6				26.29	6.266
Pietruszka et al., 2009	8812-141	enclos Fouqué	basalts	2.9e-05																															337.7									136				24.5	5.975
Pietruszka et al., 2009	887-1-1 #2	enclos Fouqué	basalts	2.9e-05																				339.9	0.5846					140.3															2.228
Pietruszka et al., 2009	917-192 #2	enclos Fouqué	basalts	2.6e-05																															325.3									129.5				23.75	5.853
Pietruszka et al., 2009	983-105	enclos Fouqué	basalts	1.9e-05			49.46	2.63	14.42					0.17	6.22	11.06	2.77	0.69	0.44					33.14		343.19	94		51.71	87	118	127		20.06	336.5	29.28	205		22.42				0.07	154	20.78	46.46	6.1	26.27	6.41
Pietruszka et al., 2009	983-18W1 #2	enclos Fouqué	basalts	1.9e-05																															366.1									161.1				30.61	7.179
Pietruszka et al., 2009	986-251	enclos Fouqué	basalts	1.9e-05																															342.2									138.5				25.51	6.176
Vlastelic et al., 2009	010702-1			1.6e-05			48.5	2.7	14.24					0.16	7.36	11.32	2.6	0.75	0.34	-0.5		5.74												20.4	405	32.9	222		25.9					145	21	48.1	6.43	27.8	6.44
Vlastelic et al., 2009	010702-2			1.6e-05			48.51	2.84	13.92					0.18	7.61	11.15	2.61	0.72	0.35	-0.65		5.73												20.25	392.5	32.35	221.5		27.1					146.5	21.45	48.95	6.35	27.45	6.69
Vlastelic et al., 2009	010702-2 q			1.6e-05			47.88	2.8	13.7					0.18	7.61	11.18	2.62	0.73	0.37	-0.6
Vlastelic et al., 2009	0502-263			1.2e-05
Vlastelic et al., 2009	0601-181			1.1e-05
Vlastelic et al., 2009	0608-302			1.1e-05			49.97	2.72	14.23					0.17	7.22	11.89	2.65	0.71	0.32			5.83		33.1	16026	306	245		45.6	90.7	107			17.4	354	29.3	193		21.9				0.267	135	19.4	44.2	5.91	25.9	6.22
Vlastelic et al., 2009	0608-311			1.1e-05			49.5	2.59	14.2					0.16	6.84	11.21	2.8	0.75	0.31			5.88		34.2	16256	314	250		46	90.8	110			17.4	352	28.9	193		22.1				0.268	136	19.4	44.2	5.92	25.9	6.33
Vlastelic et al., 2009	0609-131			1.1e-05																		5.83		33.2	15930	306	240		44.9	87.9	108			17.4	354	28.8	193		22				0.262	136	19.5	44.8	5.94	26.1	6.29
Vlastelic et al., 2009	0609-281			1.1e-05																		5.9		33.5	16076	309	242		45.3	88.8	109			17.4	353	28.3	191		22				0.27	135	19.3	44.2	5.86	26	6.2
Vlastelic et al., 2009	0610-111			1.1e-05																		5.8		33.3	16068	306	237		45.2	85.8	109			17.5	355	28.5	192		22.1				0.261	136	19.5	44.2	5.93	26	6.26
Vlastelic et al., 2009	0610-261			1.1e-05																		5.83		33.9	16269	311	239		46	88.2	111			17.4	354	28.6	193		22.1				0.265	135	19.5	44.2	5.91	25.9	6.23
Vlastelic et al., 2009	0610-311			1.1e-05
Vlastelic et al., 2009	0611-142			1.1e-05																		5.81		33.4	16028	306	239		45.3	87.1	109			17.4	352	28.9	192		22				0.263	135	19.4	44.3	5.91	25.9	6.27
Vlastelic et al., 2009	0612-111			1.1e-05																		5.87		33.2	16033	308	246		45.8	88.9	109			17.3	352	29.1	192		21.9				0.268	136	19.4	43.9	5.91	25.9	6.3
Vlastelic et al., 2009	0612-191			1.1e-05
Vlastelic et al., 2009	0612-281			1.1e-05																		5.8		33.3	15917	305	245		45.7	89	109			17.3	354	28.9	192		21.8				0.267	135	19.4	44.3	5.89	25.9	6.27
Vlastelic et al., 2009	0702-18-2			1e-05			48.92	2.66	13.98					0.17	6.69	11.19	2.48	0.66	0.3			6.04		33.3	15928	305	238		45.3	83	107			17.2	351	29.1	192		21.6				0.262	134	19.2	43.8	5.88	25.8	6.25
Vlastelic et al., 2009	0702-18-3			1e-05			48.86	2.64	13.88		12.7			0.17	7.03	11.12	2.44	0.64	0.29	-1.09		5.85		33.4	15913	306	266		47.4	102.7	107			16.7	343	29	188		21.2				0.262	130	18.7	42.7	5.77	25.4	6.25
Vlastelic et al., 2009	070331-1			1e-05			48.89	2.64	13.82		12.51			0.17	7.12	11.1	2.44	0.64	0.29	-0.44		5.57		32.5	15511	296	262		46.7	94.5	105			16.5	342	27.92	185		20.7				0.23	127	18.4	41.8	5.64	24.7	6.07
Vlastelic et al., 2009	070402-1			1e-05			48.54	0.62	13.62					0.17	7.32	10.88	2.26	0.62	0.29			4.9		32.6	15705	298	275		47.8	103	100			16.1	334	28	185		20.7				0.229	125	18.3	41.9	5.64	24.8	6.11
Vlastelic et al., 2009	070403-			1e-05			48.83	0.67	13.65					0.17	7.5	11.04	2.37	0.67	0.3			5.2		32.4	15607	298	278		47.8	104	106			16.4	345	28	186		20.7				0.256	130	18.3	42.3	5.71	24.9	6.14
Vlastelic et al., 2009	070404-			1e-05			48.88	0.7	13.7					0.17	7.34	11.1	2.54	0.7	0.3			5.24		32.5	15528	297	298		48.3	113	103			17.1	336	28.8	193		20.4				0.233	125	18.2	43.6	5.6	24.7	6.06
Vlastelic et al., 2009	070405-1			1e-05			45.63	1.67	8.75					0.18	20.98	7.1	1.64	0.42	0.18			3.92		20.2	9242	177	844		103	902	64.16			8.81	195	16.7	107		11.1				0.136	68.4	9.9	23.1	3.12	13.9	3.44
Vlastelic et al., 2009	070405-2			1e-05
Vlastelic et al., 2009	070406-			1e-05
Vlastelic et al., 2009	070406-1			1e-05			44.17	1.38	7.19					0.19	24.77	5.8	1.27	0.3	0.15			3.87		17.1	9107	168	809		104	930	60.6			8.2	184	16.2	103		10.4				0.128	64.1	9.28	21.7	2.94	13.2	3.35
Vlastelic et al., 2009	070407-1			1e-05			42.9	1.09	5.74					0.19	28.94	4.62	1.01	0.25	0.11			3.47		16.4	6886	133	981		123	1164	47.1			6.67	143	12	79		8.39				0.103	52	7.43	17.9	2.31	10.2	2.5
Vlastelic et al., 2009	070408-1			1e-05			42.88	1.07	5.69					0.19	29.19	4.56	0.99	0.25	0.11			3.33		16.1	6591	129	1090		123	1178	44.9			6.35	137	11.5	76		7.95				0.101	50.5	7.12	17.1	2.23	9.78	2.43
Vlastelic et al., 2009	070417-1			1e-05			43.57	1.17	6.2		14.97			0.19	27.94	5.03	1.09	0.27	0.13	-1.18		3.38		17.5	7595	148	1257		184	1078	48.9			7.54	160	13	87		9.61				0.117	58.4	8.39	19.4	2.59	11.3	2.76
Vlastelic et al., 2009	070420-2			1e-05			42.86	1.09	5.81		14.856			0.19	28.71	4.7	1.02	0.26	0.11	-1.23		3.37		16.1	6792	133	1327		172	1149	45.6			6.65	143	11.6	78		8.5				0.101	51.7	7.45	18	2.31	10.1	2.48
Vlastelic et al., 2009	070420-2 dup			1e-05
Vlastelic et al., 2009	070425-1			1e-05
Vlastelic et al., 2009	070425-2			1e-05			43.93	1.21	6.46					0.19	27.56	5.26	1.2	0.32	0.13			3.26		15.4	6304	125	1343		174	1197	42			6.27	134	10.8	72		8.01				0.096	48.6	7	16.8	2.16	9.48	2.3
Vlastelic et al., 2009	070425-2 dup			1e-05
Vlastelic et al., 2009	070428-1			1e-05			43.53	1.24	6.7		14.69			0.19	26.64	5.33	1.17	0.3	0.13	-1.15
Vlastelic et al., 2009	070429-1			1e-05			43.6	1.16	6.22		15.018			0.19	27.94	5.06	1.16	0.33	0.13	-1.09		3.32		15.9	6686	131	1196		162	1154	44.1			6.75	143	11.5	77		8.58				0.103	52.3	7.5	18	2.3	10.1	2.48
Vlastelic et al., 2009	070429-1 dup			1e-05
Vlastelic et al., 2009	10S11			4.2e-05
Vlastelic et al., 2009	1972–12			4.5e-05
Vlastelic et al., 2009	1972–13			4.5e-05
Vlastelic et al., 2009	1X9			4.1e-05
Vlastelic et al., 2009	5R12			4.1e-05
Vlastelic et al., 2009	6S11			4.1e-05
Vlastelic et al., 2009	6T11F			4.1e-05
Vlastelic et al., 2009	795-23			3.8e-05			56.6011	2.22178	13.7898					0.198889	1.31711	4.59189	3.19111	3.28433
Vlastelic et al., 2009	7W10			4.1e-05
Vlastelic et al., 2009	80–75			4.2e-05
Vlastelic et al., 2009	80–76			4.4e-05
Vlastelic et al., 2009	80–89			4.5e-05
Vlastelic et al., 2009	80–91			5.1e-05
Vlastelic et al., 2009	80–99			6e-05
Vlastelic et al., 2009	8102-16			3.6e-05
Vlastelic et al., 2009	813-1			3.6e-05			48.9	2.95	14.5					0.19	7.4	11.7	2.5	0.8
Vlastelic et al., 2009	814-1			3.6e-05			48.7	2.9	14.6					0.18	7.4	11.45	2.5	0.8
Vlastelic et al., 2009	83-210			3.4e-05			48.7	3.2	14.1		2.89			0.18	7.2	11.2	2.7	0.9				5.99548		33.934	16929.9	321.833	138.044		44.0868	82.8787	106.034			20.7069	374.718	29.5994	201.202		25.7733				0.312115	155.209	22.3539	49.953	6.49581	27.9799	6.59256
Vlastelic et al., 2009	83-290			3.4e-05			48.4	3.2	14.1		3.14			0.18	7.15	11.25	2.7	0.9
Vlastelic et al., 2009	83-409			3.4e-05			48.3	3.4	14.7		4.59			0.19	6.9	11.2	2.9	0.9
Vlastelic et al., 2009	83-409 dup			3.4e-05
Vlastelic et al., 2009	83-63			3.4e-05
Vlastelic et al., 2009	841-240			3.3e-05			48.4	3.25	14.4		3.69			0.18	7.3	11.2	2.65	0.85
Vlastelic et al., 2009	841-272			3.3e-05
Vlastelic et al., 2009	842-75			3.3e-05			48.5	3.2	14.3		3.19			0.18	7.3	11.5	2.65	0.85				5.76903		34.5951	16840.7	323.049	170.736		44.6033	87.1777	104.798	104.787		20.4917	372.192	29.2157	197.177		25.2017				0.299665	151.414	21.974	48.8853	6.37567	27.2519	6.41152
Vlastelic et al., 2009	8512-23			3.2e-05			48.9	3	14.25		3.89			0.18	7.3	11.9	2.65	0.75
Vlastelic et al., 2009	856-141			3.2e-05			49.5	2.9	14.6		4.14			0.18	7.1	11.6	2.5	0.8
Vlastelic et al., 2009	858-142			3.2e-05			48.48	3.66	13.22					0.24	5.12	10	2.97	0.99
Vlastelic et al., 2009	858-281			3.2e-05			48.75	2.9	14.3		3			0.19	7.45	11.5	2.55	0.8				5.81242		33.8057	16593.9	318.855	204.352		44.6572	88.6065	103.3	104.501		20.5287	370.819	29.238	199.66		25.5646				0.301232	154.315	22.4156	49.4188	6.42975	27.6054	6.51133
Vlastelic et al., 2009	858-73			3.2e-05			47.9	3	14.3		3.59			0.19	7.4	11.7	2.7	0.8
Vlastelic et al., 2009	859-161			3.2e-05			48.8	2.9	14.45		5.39			0.19	7.5	11.6	2.6	0.75
Vlastelic et al., 2009	859-261			3.2e-05																		5.95943		33.7646	16403.3	313	242.983		44.7512	100.902	101.064			20.5801	371.451	29.2631	199.581		25.4999				0.305434	155.609	22.3739	49.9965	6.48943	28.0468	6.54789
Vlastelic et al., 2009	859-301			3.2e-05			48.85	2.9	14.5		5.1			0.19	7.7	11.55	2.6	0.75
Vlastelic et al., 2009	859-61			3.2e-05			48.85	2.9	14.6		5.34			0.2	7.53	11.5	2.6	0.8
Vlastelic et al., 2009	861-173			3.1e-05
Vlastelic et al., 2009	861-62			3.1e-05			47.6	3	14.2		2.88			0.19	7.9	11.2	2.9	0.85
Vlastelic et al., 2009	8611-12			3.1e-05
Vlastelic et al., 2009	8611-26			3.1e-05			48.65	3.05	14.7		4.65			0.18	6.7	11.5	3	0.85
Vlastelic et al., 2009	8612-152			3.1e-05
Vlastelic et al., 2009	8612-71			3.1e-05			48.6	3	14.9		2.09			0.19	6.8	11.5	3	0.85
Vlastelic et al., 2009	863-191			3.1e-05			47.8	2.85	14.22		4.71			0.18	7.83	11.66	2.5	0.85				5.80426		32.3272	15817.3	304.812	246.163		45.5594	107.695	96.4622	104.988		20.2221	367.168	28.8268	196.472		25.2949				0.295956	154.679	22.1514	49.2844	6.39178	27.4049	6.49868
Vlastelic et al., 2009	863-204			3.1e-05			47.2	2.85	14		3.57			0.18	8.16	11.5	2.4	0.85				5.81481		32.7489	15822.5	306.623	270.2		48.043	133.708	95.1158			19.587	359.337	28.124	192.114		24.6456				0.290889	150.196	21.4475	47.7955	6.2393	26.4438	6.16813
Vlastelic et al., 2009	863-221			3.1e-05			47.7	2.85	14.15		2.77			0.19	8.25	11.54	2.4	0.84				5.79629		33.0196	16153.6	311.321	280.961		47.5989	119.682	98.1453			19.8474	362.959	28.4767	195.244		24.8936				0.300803	152.635	21.8404	48.6853	6.33413	27.0523	6.37243
Vlastelic et al., 2009	863-242			3.1e-05																		5.66735		31.7236	15438.2	300.576	314.291		52.216	192.197	94.4036			19.2223	351.688	27.3357	186.765		24.1571				0.281957	148.796	21.1513	46.7637	6.10626	25.9873	6.14108
Vlastelic et al., 2009	863-251			3.1e-05
Vlastelic et al., 2009	863-281			3.1e-05			48	2.85	13.8		2.06			0.19	9.43	11.4	2.45	0.8				5.74315		31.9792	15666.8	303.091	326.234		51.598	178.451	96.7629	107.529		19.4454	352.766	27.5028	188.164		24.2729				0.294212	148.358	21.227	47.318	6.13293	26.2878	6.1177
Vlastelic et al., 2009	864-A101			3.1e-05			47.4	2.85	14		2.52			0.18	8.8	11.53	2.4	0.8				5.83929		33.2464	16268.6	309.141	303.398		48.8922	142.837	97.7662			19.9321	363.835	28.4506	194.051		25.195				0.295227	152.434	21.8632	48.617	6.31178	26.9162	6.36922
Vlastelic et al., 2009	864-A113			3.1e-05			49	2.85	14.7		2.44			0.19	7.4	11.96	2.45	0.85				5.84096		33.5725	16657	316.384	226.916		43.9455	90.5876	99.6023	102.101		20.5893	373.992	29.3381	199.84		25.6208				0.301319	156.226	22.3978	50.036	6.49697	27.6677	6.51744
Vlastelic et al., 2009	871-170			3e-05			47.2	3	14.2		2.88			0.19	8.5	11.1	3	0.8
Vlastelic et al., 2009	871-82			3e-05			48.3	3	14.9		3.39			0.18	7.05	11.45	3	0.85
Vlastelic et al., 2009	8711-61			3e-05			49.9	2.72	14.65		12.3			0.17	6.35	11.45	2.74	0.8	0.31
Vlastelic et al., 2009	8712-221			3e-05			49.39	2.65	14.37		12.15			0.17	6.59	11.4	2.64	0.76	0.3
Vlastelic et al., 2009	8712-51			3e-05			49.75	2.67	14.46		12.25			0.17	6.62	11.58	2.68	0.81	0.29
Vlastelic et al., 2009	876-152			3e-05			49	2.95	14.5		2.3			0.18	6.85	11.8	3.3	0.83
Vlastelic et al., 2009	877-191			3e-05			49	2.95	14.5		2.77			0.18	6.85	11.8	3.2	0.75
Vlastelic et al., 2009	8812-181			2.9e-05			48.41	2.38	13.34		12.64			0.18	8.44	10.78	2.46	0.61
Vlastelic et al., 2009	882-140			2.9e-05			48.74	2.61	13.88		12.31			0.17	6.89	11.74	2.49	0.72
Vlastelic et al., 2009	882-90			2.9e-05			48.77	2.65	14.19		12.25			0.17	6.52	11.77	2.57	0.68
Vlastelic et al., 2009	883-250			2.9e-05			49.32	2.68	14.26		12.48			0.18	6.58	11.91	2.63	0.73
Vlastelic et al., 2009	885-1			2.9e-05			48.69	2.54	13.72		12.47			0.18	7.36	11.63	2.5	0.71
Vlastelic et al., 2009	887-1			2.9e-05			48.71	2.54	13.62		12.58			0.18	7.44	11.5	2.45	0.7
Vlastelic et al., 2009	888-311			2.9e-05			48.85	2.61	13.99		12.43			0.17	6.46	11.77	2.62	0.69
Vlastelic et al., 2009	8V9a			4.1e-05
Vlastelic et al., 2009	901-18			2.7e-05
Vlastelic et al., 2009	904-18			2.7e-05			50	2.55	13.95		12.5			0.17	6	10.7	2.75	0.7	0.3
Vlastelic et al., 2009	904-19			2.7e-05			50.43	2.49	13.71		12.57			0.18	6.86	11.28	2.51	0.64	0.3
Vlastelic et al., 2009	917-191			2.6e-05			48.98	2.45	13.93		12.27			0.17	6.48	11.08	2.77	0.72
Vlastelic et al., 2009	928-27			2.5e-05			49.9	2.55	14		12.6			0.17	6.5	11.45	2.7	0.7
Vlastelic et al., 2009	928-28			2.5e-05			49.5	2.57	14.1		12.7			0.18	6.7	11.6	2.57	0.67
Vlastelic et al., 2009	986-115 (Hudson)			1.9e-05			47.88	2.94	13.58					0.17	8.78	9.82	2.73	0.81	0.51	-0.82		6.14782		28.8696	17836.1	304.098	337.742		53.4583	198.146	75.6501			20.5456	365.947	29.5955	218.901		25.9				0.293198	153.61	22.8656	51.8003	6.84776	29.7116	6.92366
Vlastelic et al., 2009	9S11b			4.1e-05
Vlastelic et al., 2009	GB1961			5.6e-05
Vlastelic et al., 2009	JUIL 79 M			3.8e-05			47.95	3.05	14.65		4.88			0.18	7.2	11.8	2.85	0.85
Vlastelic et al., 2009	K3-1
Vlastelic et al., 2009	K3-2
Vlastelic et al., 2009	K5-C1
Vlastelic et al., 2009	N2201			7.4e-05
Vlastelic et al., 2009	O1401			6.9e-05
Vlastelic et al., 2009	P1601			7.9e-05
Vlastelic et al., 2009	PF1945			7.2e-05
Vlastelic et al., 2009	RU 77-11			4e-05			48.6	2.6	14.4		3.96			0.19	7.65	11.5	2.5	0.8
Vlastelic et al., 2009	RU 77-11 dup			4e-05
Vlastelic et al., 2009	RU 77-11 ter			4e-05
Vlastelic et al., 2009	RU 77-13			4e-05			48.6	2.6	14.4		3.24			0.18	7.9	11.3	2.5	0.8
Vlastelic et al., 2009	RU 77-14			4e-05			48.9	2.6	14.6		2.39			0.18	8.25	11.5	2.5	0.8				5.76733		34.3964	15917.2	311.877	343.886		46.9471	125.668	102.816			20.0937	367.998	27.7618	193.855		25.1009				0.305524	152.982	22.0586	49.1238	6.37209	27.3355	6.33242
Vlastelic et al., 2009	RU 77-14 dup			4e-05
Vlastelic et al., 2009	RU 77-14 ter			4e-05
Vlastelic et al., 2009	RU 77-16			4e-05			48.7	2.6	14.3		3.84			0.19	8.5	11.8	2.5	0.8
Vlastelic et al., 2009	RU 77-17			4e-05			48.3	2.6	14.3		4.32			0.2	8.55	11.5	2.5	0.8
Vlastelic et al., 2009	RU 77-18			4e-05			48.3	2.7	14.4		3.04			0.19	8.8	11.3	2.5	0.8
Vlastelic et al., 2009	RU 77-3			4e-05			46.9	2.8	15		4.55			0.18	7.4	11.5	2.7	0.8				5.75034		35.1586	16567.5	325.25	160.909		44.4653	87.4061	106.469			20.7128	376.614	28.3516	199.15		25.7291				0.302736	155.766	22.538	50.2548	6.5101	28.0902	6.54559
Vlastelic et al., 2009	RU 77-7			4e-05			45.3	1.75	9.5		3.65			0.2	21.3	7.8	1.7	0.55
Vlastelic et al., 2009	SR1977			4e-05
Vlastelic et al., 2009	SR1977 dup			4e-05
Vlastelic et al., 2009	SR1977 ter			4e-05
Vlastelic et al., 2009	T1602			8.6e-05
Vlastelic et al., 2009	T1602 dup			8.6e-05
Vlastelic et al., 2009	T1904			6.4e-05
Vlastelic et al., 2009	T2101			9e-05
Vlastelic et al., 2009	T2101 dup			9e-05
Vlastelic et al., Chem. Geol. (2007)	0211-161			1.5e-05			48.1	2.67	14.22					0.17	6.62	11.44	2.71	0.74	0.34	-0.51				32.6813	16182.2	284.907	222.573		43.3786	80.1737	98.4873			17.9702	365.442	28.4382	197.539		23.0261					139.08	20.398	46.2779	6.19007	27.067	6.55004
Vlastelic et al., Chem. Geol. (2007)	0211-171			1.5e-05
Vlastelic et al., Chem. Geol. (2007)	0211-254			1.5e-05			48.04	2.56	13.67					0.18	8.32	11.12	2.61	0.71	0.33	-0.59														17.9	375.3	30.81	211.3		24.45					133.7	18.87	44.67	5.85	25.39	6.23
Vlastelic et al., Chem. Geol. (2007)	0212-031			1.5e-05			45.99	2.12	11.3					0.18	14.76	9.14	2.15	0.59	0.28	-0.71														14.02	295.3	24.53	168.2		19.57					105.6	15.63	36.79	4.82	20.8	5.06
Vlastelic et al., Chem. Geol. (2007)	030530-2			1.4e-05			49.21	2.72	14.4					0.17	6.94	11.51	2.75	0.73	0.34	-0.98				32.2126	15975.1	299.617	247.48		43.1412	91.1376	98.8692			17.567	361.917	28.3958	193.846		22.1303					135.604	19.8651	45.2443	6.06025	26.5014	6.3682
Vlastelic et al., Chem. Geol. (2007)	030605-1			1.4e-05			48.64	2.69	14.25					0.17	6.98	11.34	2.72	0.72	0.34	-0.74														18.81	382.4	31.62	211.1		25.06					132.6	19.69	46.04	5.92	26.33	6.29
Vlastelic et al., Chem. Geol. (2007)	030606-1			1.4e-05
Vlastelic et al., Chem. Geol. (2007)	030613-1			1.4e-05			48.86	2.7	14.33					0.17	6.9	11.46	2.72	0.72	0.34	-0.39														18.92	387	32.08	215		24.91					134.7	19.62	45.84	6.03	25.84	6.37
Vlastelic et al., Chem. Geol. (2007)	030625-1			1.4e-05			49.07	2.71	14.33					0.17	6.92	11.52	2.73	0.72	0.34	-0.94														17.43	366.4	30.54	205.9		23.17					130.1	19.01	43.23	5.75	25.25	6.24
Vlastelic et al., Chem. Geol. (2007)	030703-2			1.4e-05			48.88	2.69	14.42					0.17	6.67	11.55	2.75	0.73	0.34	-1.01				32.7287	16290.7	308.892	223.629		43.1549	85.6617	102.308			17.6865	366.229	28.5452	196.143		22.4939					136.47	20.0515	45.3482	6.08904	26.688	6.43514
Vlastelic et al., Chem. Geol. (2007)	030822-1			1.4e-05			48.57	2.63	14					0.17	7.62	11.33	2.65	0.7	0.33	-0.8				31.7701	15601.1	295.787	322.902		46.426	122.502	98.6702			16.9915	351.124	27.4724	189.102		21.5293					130.969	19.0162	43.1856	5.81394	25.6969	6.22629
Vlastelic et al., Chem. Geol. (2007)	030822-3			1.4e-05			48.04	2.41	12.91					0.18	10.57	10.45	2.43	0.63	0.31	-0.96														16.79	344.9	29.61	193.9		21.49					118	17.35	40.35	5.29	23.57	5.72
Vlastelic et al., Chem. Geol. (2007)	030823-1			1.4e-05			47.7	2.41	12.98					0.18	10.1	10.4	2.46	0.64	0.31	-0.72														16.81	355.9	29	197		21.94					122.4	17.63	41.11	5.3	23.47	5.75
Vlastelic et al., Chem. Geol. (2007)	030825-1			1.4e-05			46.25	2.07	11.09					0.18	15.26	8.83	2.08	0.54	0.26	-0.83														13.79	288.8	25.02	164.6		18.37					98.7	14.41	34.67	4.5	20.11	4.81
Vlastelic et al., Chem. Geol. (2007)	030827-1			1.4e-05			46.3	2.01	10.75					0.18	16.53	8.62	2.06	0.52	0.26	-0.87														14.12	304.5	24.81	160		17.91					98.1	14.18	33.39	4.45	19.31	4.7
Vlastelic et al., Chem. Geol. (2007)	030827-4			1.4e-05			47.2	2.2	11.76					0.18	13.85	9.49	2.22	0.57	0.28	-0.51														14.84	305.8	26.47	172.5		19.76					106.1	15.91	37.07	4.76	21	5.08
Vlastelic et al., Chem. Geol. (2007)	030827-5			1.4e-05			48.55	2.71	14.26					0.17	6.72	11.3	2.73	0.74	0.34	-0.7														13.81	334	30.74	218.4		25.16					137.4	19.63	45.21	6.01	26.13	6.49
Vlastelic et al., Chem. Geol. (2007)	031001-1			1.4e-05			49.22	2.73	14.44					0.17	6.64	11.55	2.74	0.71	0.34	-0.57				32.9246	16191.3	290.145	208.062		43.2489	82.7523	97.6555			17.361	360.92	28.5447	195.634		22.1483					133.877	19.6813	44.8452	6.0026	26.2335	6.29419
Vlastelic et al., Chem. Geol. (2007)	031001-2			1.4e-05			49.18	2.72	14.45					0.17	6.65	11.52	2.75	0.72	0.34	-0.44														18.66	395	32.74	216.4		24.66					134.9	19.49	45.5	6.08	26.62	6.53
Vlastelic et al., Chem. Geol. (2007)	031001-3			1.4e-05			48.79	2.69	14.31					0.17	6.73	11.38	2.72	0.72	0.34	-0.67														18.26	368.2	31.7	205.5		24.11					131.2	19.6	45.46	5.97	26.83	6.45
Vlastelic et al., Chem. Geol. (2007)	031001-4			1.4e-05			48.92	2.65	14.31					0.17	7.02	11.6	2.7	0.71	0.33	-0.67														18.4	391.9	31.67	212.3		24.71					133	19.51	44.82	5.83	25.72	6.33
Vlastelic et al., Chem. Geol. (2007)	031001-5			1.4e-05			48.45	2.66	14.31					0.17	6.52	11.29	2.75	0.72	0.33	-0.37				32.5198	16087.2	292.49	203.657		42.9776	81.5931	102.43			17.3512	360.567	28.3225	193.865		22.2327					134.23	19.5311	44.641	5.95866	26.224	6.33105
Vlastelic et al., Chem. Geol. (2007)	0312-071			1.4e-05			48.74	2.7	14.45					0.17	6.42	11.59	2.77	0.73	0.34	-0.77				32.5492	16418.9	307.965	179.47		42.7917	75.7977	103.812			17.6658	366.321	28.8078	197.822		22.7501					136.793	19.9408	45.4591	6.09174	26.7899	6.47076
Vlastelic et al., Chem. Geol. (2007)	0312-073			1.4e-05			48.71	2.7	14.43					0.17	6.46	11.55	2.77	0.72	0.34	-0.85														19.09	387.6	33.57	218.7		24.78					132.8	19.4	45.43	6.04	26.51	6.3
Vlastelic et al., Chem. Geol. (2007)	0312-111			1.4e-05			48.28	2.68	14.31					0.17	6.42	11.48	2.75	0.72	0.33	-0.83														19.12	377.8	32.66	214.7		24.25					132.8	19.5	45.22	5.95	26.31	6.29
Vlastelic et al., Chem. Geol. (2007)	040109-1			1.3e-05			48.65	2.53	13.82					0.18	7.89	11.15	2.64	0.65	0.31	-0.94														17.32	362.7	31.6	203.5		22.3					119.4	17.62	40.88	5.43	24.06	5.97
Vlastelic et al., Chem. Geol. (2007)	040109-4			1.3e-05			48.45	2.41	13.03					0.18	10.64	10.46	2.47	0.62	0.3	-0.8														15.55	325.5	28.12	186.7		20.48					115.7	17	39.02	5.21	23.05	5.65
Vlastelic et al., Chem. Geol. (2007)	0405-021			1.3e-05			49.22	2.7	14.39					0.17	6.73	11.38	2.7	0.69	0.33	-0.94				32.3399	15859.8	298.842	225.284		43.5902	82.6241	101.373			16.6811	351.092	28.2851	190.77		21.1927					128.955	18.945	43.3751	5.83938	25.5883	6.21709
Vlastelic et al., Chem. Geol. (2007)	0405-092			1.3e-05			48.68	2.61	14.17					0.17	7.05	11.24	2.7	0.69	0.32	-0.75														17.92	372	32.27	209		23.23					126.5	18.65	43.17	5.68	25.36	6.29
Vlastelic et al., Chem. Geol. (2007)	0405-171			1.3e-05			49.5	2.66	14.19					0.17	7.56	11.2	2.68	0.67	0.32	-0.92														18	374.3	32.83	210.1		23.5					124.6	17.89	42.32	5.58	25.12	6
Vlastelic et al., Chem. Geol. (2007)	0408-132			1.3e-05			49.31	2.64	14.32					0.17	7	11.4	2.71	0.68	0.32	-0.61				32.1747	15567.2	299.389	239.939		44.5577	89.0385	101.75			16.196	345.151	27.9401	186.224		20.6137					125.08	18.372	42.125	5.66182	25.0074	6.1098
Vlastelic et al., Chem. Geol. (2007)	0408-231			1.3e-05			49.81	2.67	14.39					0.17	7.13	11.4	2.71	0.68	0.32	-0.92														17.92	370.3	32.69	209.9		23.32					124.9	18.37	41.96	5.67	25.05	6.27
Vlastelic et al., Chem. Geol. (2007)	0409-071			1.3e-05			49.3	2.59	13.79					0.18	8.71	10.98	2.59	0.67	0.32	-0.72														17.4	357.4	31.06	201.9		22.61					122.8	17.86	41.35	5.49	24.24	5.97
Vlastelic et al., Chem. Geol. (2007)	0409-292			1.3e-05			49.44	2.53	13.73					0.18	8.67	10.96	2.57	0.63	0.31	-0.9														16.61	342.4	30.39	194		21.96					118	17.76	41.22	5.33	23.94	5.75
Vlastelic et al., Chem. Geol. (2007)	0410-133			1.2e-05			49.32	2.52	13.7					0.18	8.94	10.9	2.57	0.65	0.31	-1.03														16.05	337.5	29.79	192.6		21.22					117	17.16	40.37	5.31	23.7	5.64
Vlastelic et al., Chem. Geol. (2007)	0502-181			1.2e-05			47.41	2.14	11.7		13.82			0.19	14.29	9.35	2.24	0.58	0.28	-1.53														16.21	334.7	29.27	185.9		20.67					116.6	16.46	38.41	5.07	22.48	5.55
Vlastelic et al., Chem. Geol. (2007)	0502-221			1.2e-05			48.14	2.35	12.86		13.14			0.18	11.02	10.23	2.44	0.63	0.3	-1.19														15.69	329.2	28.33	182.2		20.32					112.4	16.15	37.86	5.03	22.08	5.46
Vlastelic et al., Chem. Geol. (2007)	0502-222			1.2e-05			47.8	2.32	12.71					0.18	11.16	10.08	2.41	0.62	0.3	-1.04														15.63	323.8	28.17	180.4		20.31					112.8	16.43	38.5	5.1	21.89	5.48
Vlastelic et al., Chem. Geol. (2007)	0502-231			1.2e-05			48.2	2.33	12.74		13.12			0.18	11.31	10.22	2.43	0.63	0.29	-0.99														15.54	319.9	27.77	179.6		20.18					112.3	16.35	38.4	5.08	22.59	5.52
Vlastelic et al., Chem. Geol. (2007)	0502-232			1.2e-05			48.66	2.43	13.31					0.18	9.68	10.62	2.54	0.65	0.3	-0.61														15.84	328.4	28.69	187.7		20.88					119.1	17.15	39.67	5.28	23.33	5.81
Vlastelic et al., Chem. Geol. (2007)	0502-262			1.2e-05			44.89	1.54	8.31					0.19	23.15	6.71	1.59	0.4	0.21	-0.89														9.97	203.2	18.14	116.3		13.29					74.1	10.52	24.55	3.26	14.49	3.49
Vlastelic et al., Chem. Geol. (2007)	0510-041			1.2e-05			44.83	1.49	8.03					0.19	24	6.51	1.53	0.39	0.2	-0.88														8.72	178.6	15.69	101		11.36					63.3	9.12	21.59	2.81	12.48	3.05
Vlastelic et al., Chem. Geol. (2007)	0510-061			1.2e-05			49.13	2.8	14.39					0.18	6.51	11.39	2.7	0.76	0.33	-0.85				32.4404	16077	305.227	188.469		43.2314	73.6606	108.688			17.4914	355.214	28.3731	192.84		21.9971					135.261	19.5512	44.4434	5.92931	25.9462	6.18619
Vlastelic et al., Chem. Geol. (2007)	0510-101			1.2e-05			48.73	2.79	14.22					0.17	6.48	11.44	2.69	0.79	0.33	-0.45														19	380	32.6	215		24.6					139	19.6	46	5.89	26	6.24
Vlastelic et al., Chem. Geol. (2007)	0510-141			1.2e-05			48.86	2.78	14.3					0.17	6.47	11.33	2.79	0.82	0.35	-0.7														19.3	371	33.9	216		24.6					140	20.4	46.4	6.16	26.4	6.48
Vlastelic et al., Chem. Geol. (2007)	0511-291			1.2e-05			49.06	2.76	14.17					0.17	6.88	11.4	2.74	0.79	0.33	-0.7														18.45	374.5	32.55	211.5		22.85					135	19.25	45.1	5.86	25.6	6.27
Vlastelic et al., Chem. Geol. (2007)	0511-292			1.2e-05			48.82	2.75	14.19					0.18	6.95	11.4	2.77	0.7	0.33	-0.51				32.83	15843.8	303.04	231.017		43.8887	82.3115	107.317			17.1722	350.174	28.1943	189.313		21.646					133.259	19.1901	43.805	5.84327	25.4007	6.18543
Vlastelic et al., Chem. Geol. (2007)	0511-295			1.2e-05			48.96	2.77	14.24					0.18	7.01	11.7	2.8	0.74	0.34	-0.7														19.2	373	34	211		24.4					136	19.8	45.2	5.84	25.7	6.26
Vlastelic et al., Chem. Geol. (2007)	0512-091			1.2e-05			48.97	2.75	14.22					0.18	6.9	11.62	2.69	0.7	0.33	-0.78														18.5	370	31.7	211		23.7					135	19.1	45.3	5.93	25.3	6.18
Vlastelic et al., Chem. Geol. (2007)	0512-26			1.2e-05																				30.8267	14763.4	282.537	371.418		54.3687	180.918	102.183			15.9591	324.962	25.8364	176.18		20.001					123.299	17.8966	40.7457	5.48588	23.8736	5.76121
Vlastelic et al., Chem. Geol. (2007)	0512-271			1.2e-05			47.06	2.36	12.21		13.36			0.18	12.1	10.22	2.35	0.61	0.28	-0.51														16	325.5	27.65	182		20.75					117	16.75	38.95	5.1	22.25	5.44
Vlastelic et al., Chem. Geol. (2007)	0512-301			1.2e-05			48.28	2.62	13.44		12.91			0.18	9.04	10.88	2.61	0.65	0.32	-0.85														17.65	349	30.4	197.5		22.95					128.5	18.35	42.75	5.62	24.4	5.98
Vlastelic et al., Chem. Geol. (2007)	0512-303			1.2e-05			48.34	2.59	13.34		12.89			0.18	9.44	10.76	2.6	0.64	0.31	-0.57														17.1	346	30.1	196		22.5					123	17.7	41.7	5.56	24	5.77
Vlastelic et al., Chem. Geol. (2007)	0601-181			1.2e-05			43.53	1.37	7.07		14.63			0.19	26.4	5.78	1.33	0.3	0.17	-0.45														9.63	191	16.7	109		12.2					67.9	9.93	23.3	3.01	13.5	3.28
Vlastelic et al., Chem. Geol. (2007)	0607-201			1.1e-05			49.41	2.77	14.35					0.18	6.97	11.6	2.77	0.74	0.34	-0.81														19.25	396	32.75	216		25.05					139.5	20.15	47	6.03	26.2	6.42
Vlastelic et al., Chem. Geol. (2007)	0607-241			1.1e-05			49.03	2.76	14.22					0.18	6.87	11.54	2.74	0.74	0.34	-0.76														18.7	389	31.9	209		24.9					134	19.9	46.1	5.97	26.1	6.36
Vlastelic et al., Chem. Geol. (2007)	0607-271			1.1e-05			49.2	2.77	14.27					0.18	6.9	11.56	2.75	0.7	0.33	-0.67														18.7	385	32.4	210		24.75					138.5	20	46.1	6	26.15	6.34
Vlastelic et al., Chem. Geol. (2007)	0607-281			1.1e-05			48.75	2.76	14.12					0.17	6.98	11.4	2.71	0.74	0.34	-0.88														18.5	377	32.6	209		24.4					138	19.8	46.8	6.09	26.1	6.21
Vlastelic et al., Chem. Geol. (2007)	0607-311			1.1e-05			48.79	2.77	14.24					0.17	6.86	11.41	2.66	0.74	0.34	-0.76														18.7	379	31.8	209		24.6					136	19.7	45.4	5.97	25.8	6.38
Vlastelic et al., Chem. Geol. (2007)	0608-021			1.1e-05			49.19	2.78	14.31					0.18	6.99	11.54	2.73	0.68	0.34	-0.96				32.2527	15591.8	297.265	227.578		43.3658	83.9472	105.193			17.2427	348.598	27.8275	189.889		21.4939					133.884	19.2703	43.9187	5.87341	25.6605	6.14671
Vlastelic et al., Chem. Geol. (2007)	0608-081			1.1e-05			49.31	2.79	14.36					0.18	6.98	11.56	2.72	0.73	0.33	-0.78														18.9	386	32.7	217		24.5					140	20.1	46	6.06	26	6.46
Vlastelic et al., 2005	REU 983 12W						48.2	2.92	13.78	13.5				0.17	8.31	9.89	2.79	0.82	0.48	-0.92	99.94
Vlastelic et al., 2005	REU 983 135						47.96	2.86	13.46	13.39				0.18	8.9	9.5	2.7	0.8	0.5	-0.81	99.44
Vlastelic et al., 2005	REU 983 174						48.09	2.93	13.64	13.49				0.17	8.67	9.69	2.78	0.82	0.5	-0.83	99.95
Vlastelic et al., 2005	REU 983 18W1						48.04	2.94	13.6	13.48				0.17	8.57	9.89	2.77	0.84	0.52	-0.87	99.95
Vlastelic et al., 2005	REU 983 211						47.42	2.86	13.33	13.25				0.18	8.78	9.7	2.7	0.83	0.51	-0.92	98.64
Vlastelic et al., 2005	REU 986-115						47.88	2.94	13.58	13.56				0.17	8.78	9.82	2.73	0.81	0.51	-0.82	99.96
Vlastelic et al., 2005
Vlastelic et al., 2005	REU 983-9F1						49.56	2.69	14.43	12.93				0.17	6.12	10.91	2.76	0.71	0.44	-0.77	99.95
Vlastelic et al., 2005	REU 983-9F2
Vlastelic et al., 2005	REU 983-9F3						49.31	2.68	14.38	12.86				0.17	6.1	10.93	2.69	0.7	0.47	-0.33	99.96
Vlastelic et al., 2005	REU 983-9F4						49.44	2.7	14.35	12.95				0.17	6.17	10.96	2.77	0.69	0.47	-0.74	99.93
Vlastelic et al., 2005	REU 983-9F6						49.46	2.7	14.37	12.93				0.17	6.05	10.91	2.79	0.7	0.45	-0.58	99.95
Vlastelic et al., 2005	REU 983 093						49.4	2.68	14.39	12.86				0.17	6.05	10.94	2.79	0.7	0.49	-0.51	99.96
Vlastelic et al., 2005	REU 983 105						49.46	2.63	14.42	12.76				0.17	6.22	11.06	2.77	0.69	0.44	-0.7	99.92
Vlastelic et al., 2005	REU 983 109						49.52	2.57	14.48	12.57				0.17	6.35	11.21	2.74	0.67	0.44	-0.81	99.91
Vlastelic et al., 2005	REU 989 036						49.51	2.63	14.52	12.68				0.17	6.16	11.1	2.77	0.65	0.44	-0.67	99.96
Vlastelic et al., 2005	REU 983 112						49.42	2.62	14.34	12.76				0.16	6.35	11.11	2.74	0.69	0.44	-0.69	99.94
Vlastelic et al., 2005	REU 983 113						49.42	2.61	14.4	12.71				0.17	6.23	11.06	2.7	0.66	0.44	-0.47	99.93
Vlastelic et al., 2005	REU 983 116						49.38	2.63	14.34	12.7				0.17	6.33	11.03	2.73	0.67	0.45	-0.48	99.95
Vlastelic et al., 2005	REU 983 115						49.11	2.6	14.24	12.7				0.17	6.42	10.92	2.73	0.68	0.45	-0.55	99.47
Vlastelic et al., 2005	REU 983 125						49.39	2.61	14.35	12.76				0.18	6.53	11.12	2.75	0.69	0.44	-0.88	99.94
Vlastelic et al., 2005	REU 983 123						49.52	2.62	14.38	12.71				0.17	6.33	11.04	2.75	0.67	0.46	-0.71	99.94
Vlastelic et al., 2005	REU 983 126						49.41	2.64	14.41	12.77				0.18	6.31	11.02	2.76	0.68	0.47	-0.83	99.82
Vlastelic et al., 2005	REU 983 132						49.39	2.61	14.31	12.73				0.17	6.41	11.15	2.72	0.69	0.44	-0.67	99.95
Vlastelic et al., 2005	REU 983 133						49.43	2.63	14.42	12.74				0.17	6.21	11.07	2.75	0.68	0.44	-0.56	99.98
Vlastelic et al., 2005	REU 983 154						49.41	2.6	14.33	12.71				0.16	6.52	11.08	2.73	0.7	0.46	-0.77	99.93
Vlastelic et al., 2005	REU 983 158						49.49	2.68	14.42	12.9				0.17	6.05	10.94	2.77	0.68	0.47	-0.64	99.93
Vlastelic et al., 2005	REU 983 163						49.47	2.61	14.33	12.73				0.17	6.5	11.12	2.74	0.68	0.45	-0.85	99.95
Vlastelic et al., 2005	REU 983 162						49.42	2.62	14.42	12.71				0.17	6.31	11.13	2.76	0.67	0.44	-0.69	99.96
Vlastelic et al., 2005	REU 983 173						49.14	2.6	14.34	12.65				0.17	6.39	10.99	2.73	0.68	0.45	-0.16	99.98
Vlastelic et al., 2005	REU 983 213						49.55	2.61	14.37	12.76				0.17	6.54	10.95	2.74	0.66	0.44	-0.84	99.95
Vlastelic et al., 2005	REU 983-221						49.37	2.62	14.41	12.7				0.17	6.48	11.14	2.73	0.68	0.45	-0.8	99.95
Vlastelic et al., 2005	REU 983-222						49.18	2.59	14.23	12.74				0.17	6.67	11.05	2.72	0.68	0.44	-0.19	100.28
Vlastelic et al., 2005	REU 983 263						49.35	2.6	14.35	12.71				0.17	6.58	11.08	2.74	0.67	0.44	-0.85	99.84
Vlastelic et al., 2005	REU 983 312						49.47	2.59	14.32	12.72				0.16	6.75	10.92	2.72	0.66	0.43	-0.79	99.95
Vlastelic et al., 2005	REU 983 313						49.43	2.61	14.36	12.67				0.16	6.51	11.1	2.72	0.67	0.44	-0.74	99.93
Vlastelic et al., 2005	REU 984-011						49.49	2.64	14.47	12.73				0.17	6.65	11.16	2.77	0.7	0.49	-0.79	100.48
Vlastelic et al., 2005	REU 984-061						49.27	2.62	14.37	12.69				0.17	6.6	11.07	2.75	0.68	0.45	-0.72	99.95
Vlastelic et al., 2005	REU 984-063						49.32	2.59	14.25	12.73				0.17	6.6	11.23	2.68	0.68	0.44	-0.73	99.96
Vlastelic et al., 2005	REU 984-151						49.35	2.62	14.4	12.7				0.17	6.51	11.16	2.74	0.69	0.43	-0.83	99.94
Vlastelic et al., 2005	REU 984-154						49.34	2.62	14.37	12.65				0.17	6.5	11.1	2.74	0.68	0.44	-0.77	99.84
Vlastelic et al., 2005	REU 984-171						49.43	2.61	14.36	12.71				0.17	6.51	11.07	2.74	0.68	0.41	-0.76	99.93
Vlastelic et al., 2005	REU 984-172						49.65	2.63	14.43	12.76				0.18	6.58	11.2	2.76	0.69	0.45	-0.87	100.46
Vlastelic et al., 2005	REU 984-242						49.41	2.62	14.42	12.72				0.17	6.52	11.07	2.78	0.7	0.44	-0.77	100.08
Vlastelic et al., 2005	REU 984-243						49.31	2.62	14.35	12.67				0.17	6.56	11.15	2.73	0.67	0.47	-0.76	99.94
Vlastelic et al., 2005	REU 984-271						49.35	2.61	14.34	12.69				0.16	6.56	11.13	2.71	0.67	0.44	-0.72	99.94
Vlastelic et al., 2005	REU 984-272						49.31	2.62	14.43	12.65				0.17	6.43	11.18	2.74	0.68	0.45	-0.72	99.94
Vlastelic et al., 2005	REU 984-273						49.03	2.59	14.25	12.64				0.17	6.46	11.07	2.72	0.66	0.44	-0.09	99.94
Vlastelic et al., 2005	REU 985-081						49.39	2.62	14.37	12.65				0.17	6.54	11.12	2.74	0.68	0.43	-0.77	99.94
Vlastelic et al., 2005	REU 985-083
Vlastelic et al., 2005	REU 985-084						49.16	2.61	14.25	12.57				0.17	6.38	11.03	2.74	0.67	0.4	-0.68	99.3
Vlastelic et al., 2005	REU 985-151						49.72	2.63	14.45	12.68				0.17	6.59	11.19	2.76	0.68	0.46	-0.85	100.48
Vlastelic et al., 2005	REU 985-152						49.46	2.61	14.34	12.59				0.17	6.61	11.1	2.73	0.67	0.46	-0.85	99.89
Vlastelic et al., 2005	REU 985-153						49.48	2.62	14.39	12.6				0.17	6.49	11.12	2.74	0.66	0.44	-0.75	99.96
Vlastelic et al., 2005	REU 985-154						49.4	2.63	14.43	12.6				0.17	6.44	11.15	2.75	0.67	0.45	-0.74	99.95
Vlastelic et al., 2005	REU 985-262						49.31	2.63	14.35	12.7				0.17	6.6	11.13	2.74	0.68	0.47	-0.83	99.95
Vlastelic et al., 2005	REU 985-272						49.38	2.63	14.34	12.68				0.17	6.52	11.15	2.74	0.68	0.45	-0.77	99.97
Vlastelic et al., 2005	REU 986-031						48.88	2.61	14.15	12.61				0.17	6.7	11.1	2.68	0.68	0.48	-0.12	99.94
Vlastelic et al., 2005	REU 986-112						49.3	2.64	14.34	12.63				0.17	6.67	11.1	2.74	0.67	0.46	-0.76	99.96
Vlastelic et al., 2005	REU 986-114						49.32	2.64	14.36	12.66				0.16	6.63	11.15	2.75	0.68	0.45	-0.84	99.96
Vlastelic et al., 2005	REU 986-171						49.4	2.64	14.28	12.62				0.17	6.74	11.11	2.73	0.68	0.47	-0.9	99.94
Vlastelic et al., 2005	REU 986-172						49.37	2.64	14.28	12.66				0.17	6.84	11.13	2.73	0.69	0.47	-0.81	100.17
Vlastelic et al., 2005	REU 987-052						49.25	2.65	14.2	12.6				0.17	6.88	11.14	2.72	0.69	0.48	-0.56	100.22
Vlastelic et al., 2005	REU 987-053						49.17	2.66	14.27	12.7				0.16	6.82	11.11	2.74	0.68	0.44	-0.8	99.95
Vlastelic et al., 2005	REU 987-054						49.23	2.66	14.29	12.64				0.16	6.81	11.11	2.74	0.7	0.45	-0.83	99.96
Vlastelic et al., 2005	REU 987-055						49.14	2.66	14.25	12.7				0.16	6.9	11.1	2.74	0.69	0.48	-0.86	99.96
Vlastelic et al., 2005	REU 987-090						49.15	2.65	14.21	12.7				0.16	6.96	11.08	2.73	0.69	0.47	-0.85	99.95
Vlastelic et al., 2005	REU 987-174						49.3	2.64	14.29	12.62				0.16	6.77	11.14	2.73	0.68	0.47	-0.86	99.94
Vlastelic et al., 2005	REU 987-242						49.03	2.66	14.14	12.66				0.17	6.98	11.1	2.72	0.7	0.48	-0.58	100.06
Vlastelic et al., 2005	REU 987-262						48.82	2.65	14.07	12.7				0.17	7.26	11.03	2.69	0.71	0.49	-0.64	99.95
Vlastelic et al., 2005	REU 987-301						48.97	2.65	14.13	12.66				0.16	7.31	11.02	2.71	0.71	0.45	-0.82	99.95
Vlastelic et al., 2005	REU 987-302						49.05	2.64	14.13	12.62				0.16	7.08	11.05	2.72	0.7	0.46	-0.66	99.95
Vlastelic et al., 2005	REU 988-061						48.87	2.67	14.11	12.75				0.17	7.16	11.08	2.72	0.68	0.46	-0.72	99.95
Vlastelic et al., 2005	REU 988-101						48.84	2.64	14.04	12.56				0.16	7.24	11.02	2.67	0.7	0.49	-0.4	99.96
Vlastelic et al., 2005	REU 988-171						48.88	2.65	14.04	12.59				0.16	7.26	10.99	2.7	0.69	0.47	-0.47	99.96
Vlastelic et al., 2005	REU 988-172						48.97	2.66	14.11	12.66				0.16	7.29	11.04	2.72	0.7	0.47	-0.82	99.96
Vlastelic et al., 2005	REU 989-031						48.94	2.67	14.07	12.71				0.17	7.44	11.07	2.71	0.71	0.48	-0.86	100.11
Vlastelic et al., 2005	REU 989-033						48.93	2.66	14.06	12.64				0.16	7.34	11.05	2.71	0.7	0.46	-0.78	99.93
Vlastelic et al., 2005	REU 989-034						48.86	2.68	13.99	12.76				0.16	7.41	11.04	2.7	0.7	0.48	-0.82	99.96
Vlastelic et al., 2005	REU 989-035
Vlastelic et al., 2005
Vlastelic et al., 2005	REU 997-191						48.84	2.76	14.59	12.4				0.17	6.45	11.35	2.7	0.77	0.34	-0.75	99.62
Vlastelic et al., 2005	REU 997-211						48.68	2.76	14.56	12.52				0.17	6.44	11.32	2.55	0.77	0.34	0.22	100.33
Vlastelic et al., 2005	REU 997-254						48.89	2.76	14.6	12.54				0.16	6.48	11.38	2.69	0.77	0.35	-0.69	99.93
Vlastelic et al., 2005	REU 997-271						49.18	2.79	14.7	12.49				0.17	6.56	11.46	2.7	0.78	0.32	-0.74	100.41
Vlastelic et al., 2005	REU 997-272						49.03	2.79	14.66	12.68				0.17	6.58	11.41	2.7	0.78	0.35	-0.7	100.45
Vlastelic et al., 2005	REU 997-273						48.75	2.75	14.59	12.5				0.16	6.48	11.37	2.69	0.77	0.34	-0.46	99.94
Vlastelic et al., 2005	REU 997-XO1						48.32	2.74	14.41	12.52				0.17	6.61	11.16	2.66	0.77	0.32	-0.5	99.18
Vlastelic et al., 2005	REU 997-XO2						48.89	2.78	14.59	12.49				0.17	6.47	11.37	2.63	0.78	0.32	-0.33	100.16
Vlastelic et al., 2005	REU 997-XO3						48.78	2.75	14.5	12.49				0.17	6.69	11.31	2.67	0.77	0.31	-0.63	99.81
Vlastelic et al., 2005	REU 997-XO4						48.81	2.77	14.59	12.48				0.17	6.48	11.34	2.66	0.78	0.33	-0.43	99.98
Vlastelic et al., 2005
Vlastelic et al., 2005	REU 999-281						49.08	2.77	14.59	12.43				0.16	6.43	11.43	2.7	0.75	0.3	-0.71	99.93
Vlastelic et al., 2005	REU 999-282						49.03	2.77	14.61	12.46				0.16	6.43	11.44	2.69	0.74	0.29	-0.7	99.92
Vlastelic et al., 2005	REU 999-283						49.18	2.76	14.67	12.74				0.17	6.49	11.47	2.7	0.74	0.3	-0.72	100.5
Vlastelic et al., 2005	REU 999-291						48.87	2.74	14.55	12.63				0.16	6.46	11.45	2.69	0.74	0.3	-0.65	99.94
Vlastelic et al., 2005	REU 999-292						49.05	2.74	14.59	12.41				0.16	6.44	11.4	2.71	0.74	0.29	-0.61	99.92
Vlastelic et al., 2005	REU 999-293						48.79	2.76	14.57	12.47				0.16	6.47	11.34	2.73	0.73	0.29	-0.36	99.95
Vlastelic et al., 2005	REU 9910-121
Vlastelic et al., 2005	REU 9910-122						49.3	2.77	14.64	12.63				0.17	6.6	11.46	2.71	0.74	0.3	-0.86	100.46
Vlastelic et al., 2005	REU 9910-141						49.23	2.77	14.67	12.62				0.17	6.58	11.46	2.72	0.75	0.3	-0.78	100.49
Vlastelic et al., 2005	REU 9911-261
Vlastelic et al., 2005
Vlastelic et al., 2005	REU 002-141						48.92	2.77	14.6	12.53				0.16	6.43	11.46	2.7	0.78	0.34	-0.81	99.88
Vlastelic et al., 2005	REU 002-142						48.18	2.73	14.45	12.36				0.17	6.35	11.34	2.69	0.77	0.33	-0.81	98.56
Vlastelic et al., 2005	REU 002-143						49.02	2.78	14.67	12.53				0.17	6.45	11.5	2.71	0.78	0.34	-0.76	100.19
Vlastelic et al., 2005	REU 002-145						48.71	2.78	14.61	12.46				0.16	6.41	11.48	2.7	0.77	0.33	-0.54	99.87
Vlastelic et al., 2005	REU 002-181						49.07	2.76	14.58	12.28				0.16	6.39	11.42	2.69	0.76	0.33	-0.57	99.87
Vlastelic et al., 2005	REU 002-182						48.96	2.77	14.65	12.39				0.16	6.43	11.49	2.69	0.77	0.34	-0.78	99.87
Vlastelic et al., 2005	REU 002-183						49.1	2.79	14.65	12.57				0.17	6.56	11.52	2.71	0.77	0.34	-0.68	100.5
Vlastelic et al., 2005	REU 002-221						48.94	2.76	14.51	12.52				0.17	6.79	11.4	2.68	0.77	0.33	-0.78	100.09
Vlastelic et al., 2005	REU 002-222						49.04	2.77	14.58	12.52				0.17	6.78	11.43	2.68	0.77	0.32	-0.63	100.43
Vlastelic et al., 2005	REU 002-223
Vlastelic et al., 2005	REU 002-231						48.94	2.75	14.52	12.37				0.17	6.7	11.38	2.66	0.76	0.34	-0.56	100.03
Vlastelic et al., 2005	REU 002-241						48.92	2.77	14.59	12.44				0.16	6.62	11.43	2.69	0.77	0.33	-0.84	99.88
Vlastelic et al., 2005	REU 002-242						49.09	2.78	14.6	12.55				0.17	6.6	11.44	2.7	0.78	0.32	-0.55	100.48
Vlastelic et al., 2005	REU 003-081						48.66	2.77	14.53	12.38				0.17	6.45	11.41	2.68	0.76	0.33	-0.65	99.49
Vlastelic et al., 2005	REU 003-082						48.87	2.75	14.54	12.49				0.16	6.76	11.37	2.67	0.76	0.32	-0.82	99.87
Vlastelic et al., 2005	REU 003-083						48.9	2.75	14.43	12.36				0.17	6.64	11.34	2.65	0.76	0.32	-0.3	100.02
Vlastelic et al., 2005	REU 003-084
Vlastelic et al., 2005	REU 003-085						48.83	2.74	14.44	12.57				0.16	6.81	11.37	2.65	0.75	0.32	-0.76	99.88
Vlastelic et al., 2005
Vlastelic et al., 2005	REU 006-241						48.7	2.76	14.46	12.46				0.17	6.63	11.37	2.69	0.76	0.32	-0.55	99.77
Vlastelic et al., 2005	REU 006-251						48.38	2.73	14.32	12.51				0.17	6.97	11.23	2.68	0.75	0.3	-0.42	99.62
Vlastelic et al., 2005	REU 006-261						48.62	2.75	14.38	12.44				0.17	6.87	11.3	2.69	0.76	0.3	-0.46	99.82
Vlastelic et al., 2005	REU 006-281						48.86	2.77	14.41	12.59				0.17	6.94	11.33	2.68	0.77	0.3	-0.62	100.2
Vlastelic et al., 2005	REU 007-061
Vlastelic et al., 2005	REU 007-071						48.65	2.77	14.33	12.4				0.17	6.76	11.28	2.68	0.76	0.3	-0.5	99.6
Vlastelic et al., 2005	REU 007-073						48.88	2.78	14.4	12.52				0.17	6.75	11.37	2.7	0.78	0.31	-0.49	100.17
Vlastelic et al., 2005	REU 007-171						48.55	2.74	14.31	12.56				0.17	7.12	11.22	2.65	0.76	0.31	-0.68	99.71
Vlastelic et al., 2005	REU 007-172						48.52	2.73	14.26	12.57				0.16	7.23	11.35	2.65	0.79	0.33	-0.7	99.89
Vlastelic et al., 2005	REU 007-173						48.73	2.7	14.19	12.73				0.17	7.73	11.13	2.62	0.75	0.3	-0.58	100.47
Vlastelic et al., 2005	REU 007-174						48.37	2.76	14.3	12.57				0.16	6.99	11.14	2.65	0.78	0.32	-0.15	99.89
Vlastelic et al., 2005	REU 007-241						48.66	2.75	14.29	12.62				0.17	7.18	11.27	2.66	0.76	0.31	-0.51	100.16
Vlastelic et al., 2005	REU 007-243						48.46	2.73	14.25	12.57				0.17	7.11	11.2	2.66	0.76	0.31	-0.63	99.59
Vlastelic et al., 2005	REU 007-244						48.08	2.7	14.01	12.66				0.16	7.28	11.24	2.59	0.77	0.32	0.08	99.89
Vlastelic et al., 2005	REU 008-301						47.58	2.81	14.6	12.62				0.17	6.63	11.56	2.72	0.78	0.32	-0.7	99.09
Vlastelic et al., 2005	REU 008-302						47.67	2.8	14.66	12.58				0.17	6.54	11.52	2.6	0.79	0.33	-0.76	98.9
Vlastelic et al., 2005	REU 008-304						47.88	2.82	14.8	12.65				0.17	6.61	11.6	2.73	0.79	0.32	-0.75	99.62
Vlastelic et al., 2005	REU 008-305						47.85	2.82	14.7	12.72				0.17	6.56	11.57	2.71	0.79	0.33	-0.78	99.44
Vlastelic et al., 2005
Vlastelic et al., 2005	REU 0010-121						48.76	2.79	14.6	12.41				0.16	6.65	11.48	2.71	0.76	0.31	-0.73	99.9
Vlastelic et al., 2005	REU 0010-122						48.98	2.8	14.66	12.5				0.17	6.6	11.55	2.73	0.77	0.33	-0.71	100.38
Vlastelic et al., 2005	REU 0010-123						48.66	2.77	14.52	12.43				0.16	6.58	11.52	2.7	0.76	0.33	-0.56	99.87
Vlastelic et al., 2005	REU 0010-131						48.67	2.79	14.5	12.52				0.16	6.71	11.5	2.7	0.77	0.31	-0.75	99.88
Vlastelic et al., 2005	REU 0010-141						48.85	2.78	14.55	12.51				0.17	6.7	11.54	2.71	0.79	0.32	-0.55	100.37
Vlastelic et al., 2005	REU 0010-221						48.6	2.76	14.36	12.59				0.16	6.89	11.47	2.67	0.8	0.33	-0.74	99.89
Vlastelic et al., 2005	REU 0010-222						48.79	2.77	14.5	12.58				0.17	6.8	11.46	2.68	0.78	0.34	-0.68	100.19
Vlastelic et al., 2005	REU 0010-301						48.71	2.79	14.5	12.53				0.17	6.95	11.45	2.7	0.78	0.33	-0.74	100.17
Vlastelic et al., 2005	REU 0010-302						48.64	2.75	14.42	12.47				0.16	6.92	11.44	2.68	0.79	0.31	-0.68	99.9
Vlastelic et al., 2005	REU 0011-081						48.39	2.71	14.22	12.56				0.16	7.55	11.1	2.65	0.75	0.31	-0.51	99.89
Vlastelic et al., 2005	REU 0011-082						48.35	2.68	13.98	12.74				0.17	8.04	11.06	2.62	0.73	0.3	-0.42	100.25
Vlastelic et al., 2005	REU 0011-101						48.7	2.78	14.34	12.53				0.16	6.96	11.4	2.67	0.76	0.31	-0.71	99.9
Vlastelic et al., 2005	REU 0011-102						48.46	2.75	14.29	12.57				0.16	7.06	11.4	2.68	0.77	0.3	-0.55	99.89
Vlastelic et al., 2005	REU 0011-161						48.17	2.7	14.05	12.68				0.16	7.88	11.13	2.6	0.73	0.3	-0.51	99.89
Vlastelic et al., 2005	REU 0011-162						48.4	2.71	14.17	12.6				0.17	7.6	11.18	2.62	0.75	0.31	-0.5	100.01
Vlastelic et al., 2005	REU 0011-164						48.67	2.74	14.35	12.64				0.17	7.34	11.4	2.65	0.76	0.32	-0.74	100.3
Vlastelic et al., 2005	REU 0011-165						48.09	2.64	13.77	12.97				0.16	8.36	10.95	2.56	0.74	0.31	-0.63	99.92
Vlastelic et al., 2005	REU 0011-166						48.06	2.68	14.05	12.68				0.16	7.6	11.06	2.61	0.73	0.3	-0.04	99.89
Vlastelic et al., 2005
Vlastelic et al., 2005	REU 010327-1						48.62	2.76	14.44	12.74				0.16	6.72	11.33	2.68	0.78	0.38	-0.74	99.87
Vlastelic et al., 2005	REU 010327-2						48.65	2.76	14.55	12.49				0.16	6.63	11.54	2.67	0.77	0.34	-0.7	99.86
Vlastelic et al., 2005	REU 010327-3						48.7	2.76	14.53	12.53				0.16	6.65	11.46	2.7	0.79	0.33	-0.74	99.87
Vlastelic et al., 2005	REU 010328-1						48.51	2.77	14.66	12.53				0.16	6.65	11.46	2.69	0.78	0.35	-0.67	99.89
Vlastelic et al., 2005	REU 010329-1						48.5	2.73	14.55	12.6				0.16	6.8	11.46	2.67	0.78	0.41	-0.78	99.88
Vlastelic et al., 2005	REU 010403-1						48.72	2.76	14.56	12.55				0.17	6.83	11.43	2.68	0.79	0.37	-0.64	100.22
Vlastelic et al., 2005	REU 010403-2						48.63	2.75	14.56	12.39				0.17	6.82	11.39	2.65	0.79	0.38	-0.76	99.77
Vlastelic et al., 2005	REU 010403-3						48.62	2.77	14.38	12.61				0.17	6.97	11.34	2.67	0.78	0.31	-0.6	100.02
Vlastelic et al., 2005
Vlastelic et al., 2005	REU 010611-1						48.69	2.76	14.43	12.51				0.16	6.66	11.48	2.66	0.77	0.33	-0.56	99.89
Vlastelic et al., 2005	REU 010612-1						48.74	2.77	14.43	12.53				0.16	6.71	11.53	2.64	0.77	0.34	-0.74	99.88
Vlastelic et al., 2005	REU 010616-1						48.46	2.72	14.34	12.75				0.17	7.12	11.38	2.65	0.76	0.32	-0.71	99.96
Vlastelic et al., 2005	REU 010616-2						48.6	2.76	14.44	12.52				0.17	6.72	11.48	2.71	0.78	0.32	-0.51	99.99
Vlastelic et al., 2005	REU 010618-1						48.56	2.73	14.33	12.66				0.17	7.17	11.44	2.69	0.77	0.34	-0.49	100.37
Vlastelic et al., 2005	REU 010701-1						48.43	2.69	14.25	12.65				0.16	7.35	11.29	2.6	0.76	0.31	-0.6	99.89
Vlastelic et al., 2005	REU 010702-1						48.5	2.7	14.24	12.63				0.16	7.36	11.32	2.6	0.75	0.34	-0.71	99.89
Vlastelic et al., 2005	REU 010702-2
Vlastelic et al., 2005	REU 010707-1						46.94	2.31	12.14	13.29				0.18	12.92	9.64	2.21	0.63	0.27	-0.76	99.77
Vlastelic et al., 2005	REU 010709-1						46.91	2.32	12.29	13.14				0.17	12.46	9.69	2.25	0.64	0.28	-0.7	99.45
Vlastelic et al., 2005	REU 010709-4						45.41	1.8	9.49	14.08				0.18	20.13	7.53	1.71	0.48	0.26	-0.83	100.24
Vlastelic et al., 2005	REU 010709-6						45.75	1.93	10.27	13.82				0.17	17.95	8.11	1.87	0.53	0.26	-0.68	99.98
Vlastelic et al., 2005	REU 010713-2						45.13	1.78	9.35	14.02				0.18	20.28	7.36	1.68	0.47	0.26	-0.87	99.64
Vlastelic et al., 2005	REU 010713-3						45.38	1.73	9.2	14.18				0.18	21.06	7.27	1.63	0.45	0.25	-0.87	100.46
Vlastelic et al., 2005
Vlastelic et al., 2005	REU 020106-2						47.88	2.42	13.09	12.99				0.17	10.36	10.43	2.41	0.63	0.28	-0.73	99.93
Vlastelic et al., 2005	REU 020116-1						46.29	1.86	10.04	13.94				0.18	18.47	7.9	1.8	0.45	0.21	-0.76	100.38
	REU 020109-2						46.92	2.19	11.9	13.22				0.17	13.7	9.43	2.18	0.58	0.24	-0.59	99.94
	REU 020113-1						43.15	1.23	6.66	14.6				0.18	28.13	5.32	1.18	0.28	0.15	-0.83	100.05
	REU 020114-1						44.23	1.48	7.98	14.24				0.18	24.49	6.33	1.42	0.35	0.17	-0.82	100.05
	REU 020114-3						45.17	1.6	8.61	14.26				0.18	21.76	6.86	1.56	0.39	0.19	-0.72	99.86
	REU 020114-4						44.03	1.26	6.83	14.9				0.18	26.73	5.45	1.2	0.27	0.13	-0.92	100.06
	REU 020116-2
	REU 020205-2						45.17	1.63	8.79	14.24				0.18	21.57	6.91	1.55	0.38	0.18	-0.79	99.81
Mauritius
Nohda et al., 2005	MR95-02						46.96	3.17	13.89			12.12		0.17	9.61	10.21	2.56	0.93	0.39									XRF		200				14	422	29			28					186
Nohda et al., 2005	MR95-03			6.49		K-Ar	48.45	2.89	15.1			11.3		0.16	6.77	10.54	3.17	1.18	0.43									XRF		104				27	460	33			29				0.2	251	27.4	58.9		36.4	7.68
Nohda et al., 2005	MR95-04–02						47.82	2.74	13.47			11.78		0.18	10.23	10.14	2.21	1	0.44									XRF		282				27	376	26			30				0.5	227	27.1	57.08		31.25	7.15
Nohda et al., 2005	MR95-08						46.53	1.67	14.93			12.43		0.17	11.32	9.88	2.69	0.24	0.13									XRF		290				2	216	22			6					49
Nohda et al., 2005	MR94-02–02			5.39		K-Ar	47.31	2.92	14.28			11.47		0.16	8.94	9.58	3.2	1.48	0.66									XRF		207				39	591	36			38					334
Nohda et al., 2005	MR94-03			5.46		K-Ar	46.11	3.43	13.01			12.61		0.17	9.8	10.61	2.81	1.04	0.4									XRF		258				25	431	27			28				0.6	224	27.11	56.9		34.43	7.38
Nohda et al., 2005	MR94-07						44.43	1.89	10.6			12.33		0.18	18.63	8.57	2.45	0.62	0.29									XRF		677				14	384	18			22					199
Nohda et al., 2005	MR94-08			6.31		K-Ar	47.3	3.16	14.82			11.85		0.16	7.54	10.64	2.81	1.24	0.47									XRF		127				31	482	31			32				0.2	270	29.91	62.75		35.12	8.49
Nohda et al., 2005	MR95-21–01						49.18	3.45	16.88			12.29		0.14	4.03	8.28	3.62	1.53	0.6									XRF		80				37	553	34			39					337
Nohda et al., 2005	MR95-21–02						46.91	2.92	14.76			12.49		0.17	8.03	9.87	3.75	0.62	0.48									XRF		145				30	482	30			33				0.4	248	30.04	60.78		32.9	7.52
Nohda et al., 2005	MR95-22						46.57	2.2	13.21			11.5		0.17	12.07	10.6	2.46	0.86	0.36									XRF		322				19	388	24			26				0.2	309	20.96	41.11		33.92	5.56
Nohda et al., 2005	MR95-23		océanite	3.03		K-Ar	46.33	2.23	13.2			11.65		0.16	12.06	10.68	2.46	0.85	0.36									XRF		316				20	384	25			28				0.2	281	20.84	40.73		36.36	5.45
Nohda et al., 2005	MR94-04			1.89		K-Ar	46.34	2.03	14.19			11.48		0.17	11.44	9.81	3.18	0.97	0.39									XRF		305				21	357	26			30				0.3	240	22.65	44.41		39.18	5.39
Nohda et al., 2005	MR95-01						47.2	1.57	15.33			12.12		0.18	10.11	10.44	2.68	0.26	0.12									XRF		271				4	259	23			8					69
Nohda et al., 2005	MR95-05			0.286		K-Ar	46.9	1.71	15.69			12.21		0.17	9.28	10.82	2.81	0.27	0.14									XRF		185				4	262	24			8				0.2	70	6.94	15.84		18.96	3.09
Nohda et al., 2005	MR95-06						46.82	1.55	16.03			12.02		0.17	9.62	10.78	2.65	0.24	0.13									XRF		224				3	270	20			6					72
Nohda et al., 2005	MR95-07						46.82	1.64	15.08			12.36		0.17	10.78	10.17	2.63	0.22	0.12									XRF		308				2	225	23			7					49
Nohda et al., 2005	MR95-09			0.031		K-Ar	46.7	1.64	14.7			12.38		0.17	11.38	10.07	2.61	0.22	0.12									XRF		304				3	226	21			5					51	5.53	16.32			2.81
Nohda et al., 2005	MR95-10			0.192		K-Ar	46.31	1.71	14.69			12.11		0.16	11.47	10.41	2.66	0.33	0.14									XRF		289				5	280	21			10				0.2	90	8.11	17.9		34.49	3.32
Nohda et al., 2005	MR95-11			0.088		K-Ar	47.02	1.46	15.29			11.55		0.16	11.27	10.17	2.68	0.27	0.12									XRF		281				2	256	21			9					62
Nohda et al., 2005	MR95-12			0.125		K-Ar	47.52	1.94	16.09			11.85		0.17	7.63	11.28	2.94	0.37	0.2									XRF		113				6	299	24			12				0.2	116	10.58	22.72		26.32	4.17
Nohda et al., 2005	MR95-13						47.14	1.54	15.41			11.68		0.16	10.59	10.34	2.72	0.29	0.14									XRF		252				3	267	22			7					76
Nohda et al., 2005	MR95-14			0.124		K-Ar	47.11	1.59	15.14			11.84		0.16	10.69	10.31	2.73	0.28	0.13									XRF		257				2	251	22			8					76
Nohda et al., 2005	MR95-15						47.31	1.68	14.99			11.93		0.17	10.18	10.48	2.78	0.32	0.15									XRF		243				5	247	24			9					85
Nohda et al., 2005	MR95-16						47.79	2.38	15.06			12.86		0.18	6.32	11.8	2.93	0.44	0.23									XRF		66				7	306	32			14					107
Nohda et al., 2005	MR95-17			0.115		K-Ar	46.33	1.79	14.91			12.39		0.17	10.36	10.67	2.79	0.41	0.19									XRF		240				9	293	23			12					112
Nohda et al., 2005	MR95-18			0.234		K-Ar	46.98	1.73	14.96			12.31		0.17	10.25	10.51	2.66	0.29	0.14									XRF		217				5	253	24			9				0.2	90	7.94	17.2		17.48	3.31
Nohda et al., 2005	MR95-19			0.32		K-Ar	46.19	1.95	14.07			12.98		0.18	11.44	9.85	2.77	0.36	0.2									XRF		328				6	276	25			13					100
Nohda et al., 2005	MR95-20						47.09	1.56	15.41			12.76		0.19	10.04	9.95	2.66	0.24	0.11									XRF		274				3	202	25			7					64
Nohda et al., 2005	MR95-25						48.29	1.74	14.74			12.72		0.14	9.06	10.12	2.7	0.34	0.16									XRF		339				6	251	31			8				0.2	79	12.11	18.64		24.49	5.18
Nohda et al., 2005	MR94-05			0.777		K-Ar	45.95	1.55	14.47			11.97		0.17	12.35	10.27	2.75	0.33	0.17									XRF		331				5	265	23			10					96
Nohda et al., 2005	MR94-09			0.071		K-Ar	45.99	1.81	14.43			12.78		0.18	11.04	10.27	2.86	0.42	0.22									XRF		276				8	316	24			13				0.2	112	11.55	24.63		18.39	4.28
Nohda et al., 2005	MR94-10			0.368		K-Ar	46.08	2.03	15.72			12.18		0.16	8.64	11.83	2.77	0.37	0.21									XRF		138				5	472	25			11				0.2	101	11.44	24.44		21.67	4.23
Moore et al., 2011	B14-1	Providence	Drill core	7.565	0.21	Ar-Ar	48.18	2.7	13.58			12.17		0.13	5.04	9.25	3.82	0.97	0.26	2.2	96.11
Moore et al., 2011	B14-2	Providence	Drill core	8.991	0.17	Ar-Ar	45.7	2.78	13.58			10.53		0.16	6.64	11.27	2.35	1.05	0.39	3.71	94.44
Moore et al., 2011	B18-1	Beau Bois	Drill core	8.506	0.08	Ar-Ar	44.07	2.96	13.64			11.14		0.17	6.57	10.3	2.52	1.05	0.4	5.46	92.82	5.03	1.3	29.34	16.506	302.4	203.4		48.62	115.71	110.66	124.3	24.96	25.3	459.8	28.83	236.2		27.12				0.092	229.5	27.14	61.83	7.99	33.44	7.7
Moore et al., 2011	M1	Port Louis	Massif	7.919	0.05	Ar-Ar	46.38	3.47	15.34			11.32		0.18	5.35	9.97	3.19	1.41	0.58	0.78	97.18
Moore et al., 2011	M6	The Citadel	Massif				46	3.23	15.05			11.8		0.17	5.39	9.92	2.77	1.32	0.47	2.39	96.13	7.25	1.6	25.48	19.698	340	79		45.49	79.62	78.75	124.38	25.93	31.7	522.6	31.95	282.3		37.1				0.206	331.2	32.9	68.68	9.1	37.44	8.28
Moore et al., 2011	M12	Tamarin Mountain	Massif	6.908	0.05	Ar-Ar	45.34	2.78	13.54			11.35		0.17	7.33	11.37	2.78	0.93	0.35	1.15	95.94	7.22	1.2	32.18	16.305	326.4	394.1		55.73	137.44	67.33	110.86	22.53	20.8	437.8	27.4	230.8		25.6				0.061	213.5	25.55	57.32	7.3	30.54	7.12
Moore et al., 2011	M30	Motte A Therese	Massif	7.687	0.06	Ar-Ar	47.11	2.86	16.14			10.45		0.18	5.53	8.64	3.29	1.52	0.47	1.45	96.2	5.27	1.6	19.99	18.904	254.4	92.7		38.53	76.97	40.6	124.89	26.91	36.1	543.7	33.33	302.6		39.79				0.295	310	33.1	73.78	9.53	39.13	8.8
Moore et al., 2011	M35	Trois Mammelle	Breccia	7.869	0.06	Ar-Ar	46.74	3.12	14.94			9.87		0.16	3.53	6.82	3.89	1.6	0.59	6.31	91.26	8.46	2.5	16.86	21.826	281.8	13.2		31.21	16.42	33.1	129.97	25.93	47.2	831.4	37.18	459.1		60.06				0.665	309.7	42.19	89.47	11.11	45.32	9.83
Moore et al., 2011	M36	Trois Mammelle	Breccia				45.92	2.87	14.12			11.23		0.17	6.69	9.93	2.72	1.08	0.38	2	95.1	5.55	1.4	29.7	15.361	309.2	143.5		49.99	112.3	61.13	120.64	25.26	28.5	434.4	29.8	219.8		27.01				0.161	225.8	26.72	59.5	7.82	33.01	7.46
Moore et al., 2011	M37	Trois Mammelle	Breccia	8.091	0.07	Ar-Ar	45.34	3.08	13.88			11.27		0.18	7.11	9.9	2.38	1.21	0.43	3.23	94.78	6.08	1.3	28.46	17.374	334.3	155.4		48.9	108.52	59.63	118.73	23.97	27.1	410.7	28.4	234.8		28.34				0.09	253.9	29.44	67.45	8.62	35.21	7.85
Moore et al., 2011	M39	Long Mountain	Breccia	8.122	0.09	Ar-Ar	46.54	2.93	14.57			11.88		0.15	5.09	9.63	2.65	1.06	0.37	3.12	94.86	4.45	1.4	31.67	19.539	393.5	98.5		41.48	71.15	69.84	114.64	24.46	24.4	404.3	43.15	241		32.51				0.089	255.1	42.17	80.69	11.64	50.05	11.5
Moore et al., 2011	MP-50	Corps de Garde	Lava Flow				47.01	3.14	14.55			11.4		0.17	6.83	9.62	2.99	1.45	0.52	0.61	97.68			24.1					42.2	127	69.6	142		38.3	528	30.6	284		43.1				0.43	326	35.4	76.7	9.58	39.7	8.72
Moore et al., 2011	MP-24	Bois des Amourettes	Phonolite				46.19	2.84	13.63			12.02		0.18	9.15	10.11	2.64	0.98	0.37	0.37	98.11			27.5					49.4	189	62	122		22.1	418	28.8	219		32.1				0.13	235	29.5	63.6	8.08	33.5	7.48
Moore et al., 2011	B2-1	Trianon	Drill core	3.358	0.15	Ar-Ar																3.3	0.6	25.21	8632	194.1	280.8		57.86	265.78	86.53	96.41	18.94	7.2	202.5	20	89		9.51				0.053	127.6	10.69	23.23	3.09	13.81	3.77
Moore et al., 2011	B2-3	Trianon	Drill core	2.721	0.06	Ar-Ar	45.04	1.77	13.11			10.98		0.15	9.38	8.22	2.16	0.42	0.2	6.87	91.44										100.05	102.23	19.99	4.9	240.2	20.04	96.6		7.87				0.053	78.6	7.79	17.52	2.45	11.24	3.15
Moore et al., 2011	B2-5	Trianon	Drill core	2.761	0.07	Ar-Ar	40.28	1.99	12.82			11.04		0.21	7.36	10.41	2.05	0.58	0.26	11.1	87.01										79.42	93.17	18.79	7	255.8	18.14	104		12.53				0.087	193.2	9.41	21.02	2.8	12.39	3.29
Moore et al., 2011	B5-1	Poudre d'Or	Drill core	2.74	0.12	Ar-Ar	43.32	1.85	14.01			10.97		0.22	7.25	9.78	1.94	0.55	0.23	7.84	90.12	4.39	0.5	29.42	8530	290.7	404		73.85	365.99	71.38	149.04	19.43	6.2	246.6	19.31	114.8		12.78				0.08	317	9.99	21.92	2.93	13.14	3.47
Moore et al., 2011	B5-2	Poudre d'Or	Drill core				45.85	1.52	14.68			12.13		0.18	10.94	10.22	2.5	0.26	0.14	0.23	98.42										77.9	92.48	20.51	10.8	672.4	20.82	90.1		8.46				0.058	114.9	10.8	23.18	3.11	13.75	3.62
Moore et al., 2011	B6-1	Fond du Sac	Drill core	2.094	0.19	Ar-Ar	44.19	1.64	13.89			10.84		0.17	9.54	9.85	2.07	0.37	0.16	6.14	92.72	3.76	0.5	27.1	10.794	280	443.8		61.81	263.02	86.63	101.92	19.44	18.2	388.8	20.8	146.6		27.28				0.256	198.6	19.5	40.96	5.22	21.12	4.84
Moore et al., 2011	B6-2	Fond du Sac	Drill core				44.91	1.82	14.19			11.42		0.17	9.74	8.94	2.27	0.37	0.2	4.82	94.02	7.81	0.5	25.86	10.95	270.5	382		61.48	239.42	67.73	90.61	17.43	6.9	350.1	18.77	89.3		11.17				0.094	121.1	9.31	21.06	2.81	12.45	3.28
Moore et al., 2011	B12-1	Notre Dame	Drill core	1.679	0.42	Ar-Ar	43.15	1.83	14.48			11.26		0.19	9.29	9.65	2	0.39	0.17	6.03	92.4	4.23	0.6	28.22	9529	274.8	263.2		56.77	184.04	88.65	97.51	19.02	9.1	340.3	18.52	104.9		9.73				0.062	129.9	11.22	24.45	3.24	14.34	3.65
Moore et al., 2011	B18-2	Beau Bois	Drill core	2.579	0.06	Ar-Ar	43.45	2.06	12.91			11.76		0.18	13.1	10.12	2.15	0.66	0.31	1.47	96.7	4.43	0.9	28.08	11.932	276.7	552.1		68.51	357.24	86.04	123.34	23.15	23.6	331.6	25.2	190.2		34.27				0.311	347	22.21	46.2	6.03	25.56	5.93
Moore et al., 2011	B18-3	Beau Bois	Drill core			Ar-Ar	44.08	1.67	13.8			11.83		0.18	12.38	9	1.84	0.33	0.19	4.11	95.31	3.9	0.5	27.05	8559	238.5	364.2		64.26	327.14	84.91	156.96	23.55	5.7	345.2	22.19	116.8		16.87				0.081	130.2	12.32	27.11	3.62	16.2	4.14
Moore et al., 2011	B18-4	Beau Bois	Drill core				45.72	1.81	13.45			11.94		0.18	12.34	10.17	2.27	0.41	0.19	0.57	98.48	4.26	0.6	25.83	9270	277.1	225.7		67.55	353.64	82.77	104.33	18.51	6.4	262.3	19.42	91.4		7.36				0.072	96.4	9.6	21.2	2.83	12.52	3.18
Moore et al., 2011	B18-5	Beau Bois	Drill core	2.104	0.02	Ar-Ar	41.37	2.53	14.17			12.46		0.17	8.85	8.55	1.34	0.88	0.32	7.64	90.62	7.95	1.2	26.9	16.433	356.7	396.6		67.45	216.54	81.83	103.86	20.2	14.1	1008.9	19.87	142.5		24.08				0.143	220.2	19.04	39.95	5.09	21.38	4.87
Moore et al., 2011	B18-6	Beau Bois	Drill core				44.29	2.07	15.47			11.41		0.18	8.77	10.87	2.06	0.34	0.2	3.03	95.65	10.14	0.7	32.15	12.805	327.8	225.3		57.31	149.61	67.96	99.47	14.02	6.7	272	15.97	89		13.09				0.063	118.8	11.2	22.82	2.91	12.48	3.1
Moore et al., 2011	B18-7	Beau Bois	Drill core				45.77	1.37	13.69			12.29		0.19	14.19	9.11	2.37	0.32	0.17	0.08	99.47	4.78	0.5	25.61	6677	212.6	531.5		79.83	500.4	87.32	112.08	21.05	17.6	372.7	19.97	160.3		25.14				0.135	200.9	16.39	35.43	4.56	19.66	4.63
Moore et al., 2011	B19-1	Eau Bleu	Drill core	2.063	0.12	Ar-Ar	43.13	2.26	12.92			11.89		0.2	12.69	10.28	1.85	0.57	0.31	2.78	96.08	3.97	0.8	25.28	12.149	278.1	496.9		70.26	346.91	77.28	101.67	21.28	6.8	336.4	24.62	88.2		9.3				0.043	102.7	10.78	22.66	3.18	14.44	3.8
Moore et al., 2011	B19-2	Eau Bleu	Drill core	2.802	0.5	Ar-Ar	42.82	1.52	11.67			12.57		0.19	15.74	8.83	1.83	0.31	0.19	3.72	95.67	3.72	0.4	24.65	8747	240.7	532.6		85.99	470.55	69.1	112		8.3	300	19.5	92.2		15				0.1	121	11.9	25.7	3.33	14.6	3.69
Moore et al., 2011	B19-3	Eau Bleu	Drill core	2.316	0.05	Ar-Ar	43.84	2.17	13.13			11.72		0.18	11.52	10.03	1.89	0.72	0.25	3.22	95.45	5.56	0.9	25.88	14.231	344.8	488.4		66.49	304.31	73.4	116		12.9	390	22.6	131		29.9				0.09	255	22.1	44.3	5.41	22.5	5.4
Moore et al., 2011	B20-7	Parc aux Cerf	Drill core	2.245	0.06	Ar-Ar	46	1.9	15.78			11.68		0.18	8.19	11.02	2.69	0.37	0.17	0.07	97.98
Moore et al., 2011	M20	Trou de Madame Bouchet	Cone				44.88	1.7	13.39			11.68		0.18	13.17	9.89	2.55	0.4	0.2	0	98.04	4.36	0.6	29.6	9161	271.9	249.4		58.69	127.11
Moore et al., 2011	BH30b	Long Mountain	Drill Core				46.86	1.99	12.69			11.26		0.16	11.44	9.92	2.72	0.66	0.31	0.85	98.01			27.7					65.2	369
Moore et al., 2011	MP-9	Baie du Cap	Lava Flow																					24.5					54.7	336
Moore et al., 2011	B1-1	Pierrefonds	Drill core				46.79	1.88	16.7			11.67		0.18	6.97	10.96	2.81	0.35	0.17	0.67	98.47	4.75	0.6	30.9	11.166	311.5	233.3		53.49	100.61	76.06	100.96	22.92	6.3	343.2	22.6	107.2		10.99				0.086	109.2	9.8	21.5	2.9	13.25	3.56
Moore et al., 2011	B1-2	Pierrefonds	Drill core				46.95	1.72	16.18			11.61		0.18	8.36	10.69	2.88	0.38	0.15	0.09	99.08	4.49	0.5	28.12	9497	267	217.1		59.61	137.83	75.36	99.73	21.74	6.6	297.7	21.02	94.5		9.47				0.076	490.7	9.25	20.38	2.75	12.43	3.34
Moore et al., 2011	B1-3	Pierrefonds	Drill core				45.23	2.03	14.51			12.83		0.19	11.13	9.87	3.05	0.52	0.27	-0.55	99.62	5.31	0.8	27.76	12.998	278.9	377.3		69.61	281.51	89.37	112.12	21.26	10.7	370.1	21.83	135		18.62				0.092	140.4	13.86	30.99	4.07	17.55	4.34
Moore et al., 2011	B1-4	Pierrefonds	Drill core	0.46	0.056	Ar-Ar	44.71	1.73	14.58			11.86		0.18	11.7	10.17	2.06	0.42	0.18	1.35	97.58	4.26	0.6	29.09	9868	290.4	455.4		73.63	329.95	91.97	106.88	20.9	8.5	400.1	20.65	113.7		11.93				0.068	133	11.39	25.81	3.44	14.74	3.81
Moore et al., 2011	B1-5	Pierrefonds	Drill core	0.634	0.117	Ar-Ar	44.78	2.02	14.87			12.06		0.18	11.05	10.54	2.77	0.51	0.21	-0.1	98.99	3.88	0.6	30.79	13.986	347.6	212.7		68.28	279.08	82.95	99.11	19.05	10	354.3	21.1	112.2		18.28				0.113	161.8	13.76	28.71	3.72	15.69	3.94
Moore et al., 2011	B2-8	Trianon	Drill core	0.36	0.028	Ar-Ar
Moore et al., 2011	B6-3	Fond du Sac	Drill core	0.04	0.096	Ar-Ar	46.37	1.63	14.9			12.55		0.19	11	10.03	2.85	0.28	0.15	-0.65	99.95	4.81	0.5	28.99	8376	248.2	347.2		71.34	315.21	98.32	112.39	21.04	5.3	245.7	20.7	86.1		5.8				0.045	68.3	6.93	17.18	2.43	11.4	3.23
Moore et al., 2011	B6-4	Fond du Sac	Drill core				45.82	1.59	14.95			12.66		0.19	10.52	9.84	2.54	0.27	0.16	0.3	98.54	4.65	0.5	27.5	8632	244.6	370.4		70.59	322.73	90.93	105.43	20.81	3.5	274	21.02	99.2		8.43				0.039	92	7.98	18.57	2.64	12.05	3.28
Moore et al., 2011	B12-4	Notre Dame	Drill core	0.677	0.176	Ar-Ar	44.59	2.09	14.91			12.02		0.18	8.87	10.96	2.34	0.31	0.17	1.85	96.43
Moore et al., 2011	B14-3	Providence	Drill core	0.679	0.046	Ar-Ar	42.57	2.17	13.98			11.78		0.17	11.95	9.8	1.55	0.49	0.31	3.79	94.79
Moore et al., 2011	B14-5	Providence	Drill core	0.332	0.069	Ar-Ar	45.85	1.91	14.51			12.32		0.18	11.35	10.23	2.78	0.38	0.19	-0.66	99.71
Moore et al., 2011	B14-6	Providence	Drill core	0.129	0.035	Ar-Ar	45.69	1.75	14.78			12.59		0.19	11.19	9.82	3.08	0.45	0.22	-0.76	99.76
Moore et al., 2011	B14-7	Providence	Drill core	0.122	0.128	Ar-Ar	45.71	1.74	14.78			12.44		0.19	11.88	10.15	2.69	0.32	0.15	-0.75	100.05
Moore et al., 2011	B18-8	Beau Bois	Drill core	0.804	0.107	Ar-Ar	45.75	2.16	16.24			11.68		0.18	7.7	11.12	3	0.51	0.23	0.2	98.56	5.23	0.7	31.11	15.199	332.1	127.8		54.28	108.48	87.32	98.51	22.26	10.4	360	22.31	142.9		22.98				0.117	145.5	13.52	29.61	3.9	17.2	4.31
Moore et al., 2011	B18-9	Beau Bois	Drill core	0.679	0.041	Ar-Ar	43.05	2.02	14.52			13.21		0.2	11.02	8.16	1.69	0.4	0.21	4.36	94.48	5.33	0.7	27.94	9841	284.6	394.5		73.65	338.3	85.48	112.58	20.7	8.6	291.9	21.84	107.5		9.66				0.098	145.5	13.79	28.78	3.8	16.42	4.12
Moore et al., 2011	B19-4	Eau Bleu	Drill core				45.72	1.82	14.61			12.42		0.19	11.53	9.92	2.7	0.36	0.18	-0.52	99.45	4.76	0.6	25.44	10.051	260.7	262.7		66.76	284.12	76.24	102.47	19.31	6.7	298	19.1	107.4		11				0.06	87.4	9.22	21.52	2.95	13.21	3.45
Moore et al., 2011	B19-5	Eau Bleu	Drill core	0.099	0.047	Ar-Ar	46.05	1.69	14.74			12.33		0.19	11.42	9.94	2.72	0.29	0.14	-0.75	99.5	4.29	0.5	26.83	11.864	322.5	369.9		69.31	300.3	80.91	105.48	19.32	5.1	247.8	19.06	100.7		11.5				0.048	71.2	7.26	17.15	2.43	11.31	3.15
Moore et al., 2011	M15	Bassin Blanc	Cone	0.057	0.072	Ar-Ar	44.97	1.86	14.41			12.69		0.19	11.17	9.9	2.78	0.39	0.19	-0.06	98.54	6.1	0.7	28.22	7590	214.6	387.3		73.21	323.45	87.07	106.8	20.86	7.3	320.4	21.75	96.7		7.5				0.086	123.1	11.18	25.31	3.42	15.3	3.95
Moore et al., 2011	M16	Grand Bassin Crater	Cone	0.253	0.034	Ar-Ar	43.801	1.98	14.47			12.3		0.19	11.14	9.69	2.56	0.57	0.26	1.08	96.96
Moore et al., 2011	M17	Kanaka Crater	Cone	0.14	0.059	Ar-Ar	43.98	2.01	14.45			12.55		0.19	10.92	9.96	2.29	0.44	0.21	1.09	97.01	8.89	0.8	30.36	8238	212.8	381		79.92	310.61	89.29	116.44	21.26	7.3	358.1	22.25	91.7		10.62				0.051	135.7	12.52	28.25	3.72	16.46	4.17
Moore et al., 2011	M21	Trou aux Cerfs	Cone	0.079	0.062	Ar-Ar	38.35	2.39	17.94			13.6		0.2	7.22	7.07	1.77	0.34	0.22	8.9	89.11
Moore et al., 2011	M22	Malherbes	Cone	0.249	0.043	Ar-Ar	45.12	2.6	15.5			11.92		0.19	7.53	12.01	2.97	0.65	0.29	0.01	98.78	4.46	0.9	31.55	14.781	353.1	152.5		55.01	88.21	95.55	102.82	22.45	13.3	454	21.73	142.6		22.36				0.08	201.6	17.92	38.75	4.9	20.64	4.92
Moore et al., 2011	M29	Nouvelle Decouverte	Cone	0.194	0.043	Ar-Ar	44.55	2.41	14.05			13.64		0.21	10	10.36	2.59	0.35	0.21	0.08	98.36	4.94	0.6	29.21	12.225	286	332.9		63.28	246.72	102.02	120.38	20.45	5.3	272.7	30.62	104.6		14.33				0.039	129.9	14.71	28.03	3.95	17.04	4.43
Moore et al., 2011	M32	Butte aux Papayes	Cone	0.529	0.084	Ar-Ar	45.02	2.07	15.92			11.97		0.18	7.74	10.94	2.69	0.38	0.2	0.58	97.12
Moore et al., 2011	M33	Forbach Hill Crater	Cone	0.045	0.073	Ar-Ar	45.85	1.49	15.14			11.9		0.18	10.59	10.08	2.49	0.27	0.13	0.17	98.12	4.34	0.5	26.2	7111	215.8	337.7		69.2	303.89	87.97	98.53	19.69	4.4	249	18.57	83.1		5.78				0.043	71.7	7.27	16.96	2.34	10.88	2.97
Moore et al., 2011	BH-2	Pierrefonds	Drill core				46.31	3.09	14.27			11.682		0.17	5.83	9.95	2.6	1.17	0.4	4	95.47			26		316	70		49	68	90	107	24	32	378	30	220		32					175
Moore et al., 2011	BH-9	Reviere du Remparte	Drill core				47.47	1.87	16.34			11.916		0.17	7.66	10.97	2.68	0.36	0.17	3.41	99.61			26		246	254		48	117	87	92	21	6	278	26	99		14					63
Moore et al., 2011	BH13	Plaines des Payayes	Drill core				46.18	1.39	14.81			12.285		0.18	11.23	9.61	2.48	0.21	0.11	0.01	98.49			26					64.9	337	86.3	122		2.2	205	20.3	68.1		7.3				0.01	53	5.57	13.3	1.91	8.85	2.5
Moore et al., 2011	BH19b	New Grove	Drill core				44.28	2.33	13.29			12.825		0.18	12.32	10.15	2.75	0.72	0.28	-0.27	99.13			25.8					64	345	76.3	120		18.4	382	20.3	120		26.4				0.18	203	17.5	36.5	4.55	19.4	4.62
Moore et al., 2011	BH25b	Plaine Magnien	Drill core				46.24	1.56	14.6			12.24		0.18	11.16	10.01	2.72	0.29	0.12	-0.9	99.12			29.6					60.8	302	69.1	112		5.6	235	18.5	74.3		8.3				0.07	66	6.39	15.2	2.15	10.2	2.95
Moore et al., 2011	BH26b	Hermitage	Drill core				45.5	2.14	14.03			12.85		0.18	10.62	9.91	2.88	0.47	0.22	-0.63	98.8			26.2					59	284	81.1	125		8.6	328	21.7	109		14.5				0.17	110	11.8	27.4	3.67	16.5	4.23
baxter el al., 1972	C2	Curepipe	Lava Flow	0.29	0.04	WR K-Ar	46.27	2.33	15.99			12.63		0.16	6.31	10.75	3.12	0.46	0.21	0.81	98.23
baxter el al., 1972	C18	Lepetrin	Cone	0.13	0.13	WR K-Ar	46.23	1.69	13.76			11.32		0.18	11.34	9.96	2.87	0.35	0.21	0.53	97.91
baxter el al., 1972	C46	La Brasserie Road	Cone	0.32	0.03	WR K-Ar	44.77	2.15	15.05			11.5		0.16	9.15	12.25	2.97	0.59	0.3	0.68	98.89
baxter el al., 1972	C62	La Dagotiere	flow	0.32	0.04	WR K-Ar	44.8	1.66	15.25			11.92		0.16	8.92	11.51	2.68	0.35	0.17	0.77	97.42
baxter el al., 1972	C76	the Vale	flow	1	0.05	WR K-Ar	45.47	1.73	15.24			11.56		0.17	9.72	11.43	2.7	0.34	0.22	0.46	98.58
baxter el al., 1972	C78	Plaines des Payayes	lava flow				45.89	2	16.01			11.75		0.15	7.23	11.62	3.1	0.44	0.25	1.03	98.44
baxter el al., 1972	C82	Mount Piton	Cone	0.73	0.04	WR K-Ar	45.6	1.77	14.2			12.39		0.17	11.17	10.62	2.96	0.44	0.3	0.48	99.62
Quidelleur & Famin, 2024	19MU01			0.461	0.01	K-Ar	47.0235	1.90708	16.3999		13.4884			0.18126	8.1377	11.4064	2.87592	0.354079	0.177359	0.500549	98.8908		0.799507	10.3501	11582.8	292.511	245.919	1366.46	54.7627	132.08	81.9332	100.811		5.82888	248.56	26.0225	102.167	0.738307	12.8035	129.751				88.218	11.9385	20.0417	3.32588	15.703	3.85374
Quidelleur & Famin, 2024	19MU02			0.084	0.007	K-Ar	47.3597	1.72781	16.1352		12.977			0.176108	8.98438	10.8665	2.92187	0.305816	0.173473	-0.808625	99.4982		0.671191	19.5136	10982.8	263.202	319.778	1386.57	55.5934	165.946	77.2654	102.888		5.6398	229.343	18.8813	84.6316	0.644012	10.8926	60.808				75.5425	8.04615	18.1779	2.54764	12.0645	3.12775
Quidelleur & Famin, 2024	19MU03			0.102	0.006	K-Ar	47.1339	1.78965	16.247		13.1511			0.178355	8.69784	11.0225	3.00615	0.336416	0.178714	1.40764	100.704		0.761125	26.739	11188.7	266.075	296.113	1410.65	55.1127	152.34	82.9717	104.624		5.6507	230.399	19.8113	91.1667	0.614534	11.8345	174.874				80.7882	8.71704	19.5465	2.73916	12.9452	3.35479
Quidelleur & Famin, 2024	19MU04						43.4821	2.13477	14.4365		13.7301			0.184519	11.8918	10.1211	2.15224	0.546272	0.316533	0.345269	99.3554		1.34866	16.9016	14729	295.64	384.786	1545.45	65.5427	300.859	88.72	106.618		9.74139	371.644	19.889	135.673	1.40613	22.7775	66.753				157.635	17.7288	37.9587	4.76056	20.5527	4.51688
Quidelleur & Famin, 2024	19MU05			0.545	0.007	K-Ar	44.9477	1.93584	14.7148		13.8537			0.195181	11.2761	10.5847	2.7145	0.442054	0.233666	0.0612209	100.144		0.856245	21.1149	12204.8	283.45	373.996	1531.6	67.3598	293.952	95.6223	106.423		8.64411	266.56	18.877	107.279	0.910722	17.3945	51.092				126.631	13.0828	27.7881	3.56241	15.897	3.76188
Quidelleur & Famin, 2024	19MU06			0.377	0.008	K-Ar	44.1188	1.83035	14.3661		13.7349			0.181385	11.3622	9.94004	2.3788	0.298335	0.263379	0.331873	99.8202		0.969163	27.4173	11625	240.872	340.942	1421.16	64.1804	295.858	82.522	110.506		5.71151	321.598	17.4831	119.66	0.702589	16.5795	35.5841				116.216	13.2351	29.8752	3.90089	17.5292	4.04071
Quidelleur & Famin, 2024	19MU07			0.044	0.005	K-Ar	44.9147	2.02394	14.7231		14.2196			0.189697	10.6997	10.1023	3.1021	0.512895	0.232262	-0.0782473	100.631		0.958823	1.91069	12638.1	268.428	384.186	1495.45	63.9634	278.565	81.3996	112.441		9.77874	284.49	19.5332	117.81	0.720338	18.4658	87.8591				123.631	12.7366	27.7489	3.7496	16.9231	3.99902
Quidelleur & Famin, 2024	19MU08						46.2438	2.15616	13.4467		12.567			0.170941	11.9466	10.5681	2.55413	0.852315	0.348004	1.26019	100.54		1.22251	29.5161	13075.5	238.606	466.399	1297.75	56.466	314.156	76.5613	99.7319		18.6724	326.855	19.7059	129.64	1.0679	29.3205	15.0457				255.86	19.0276	39.1152	4.8698	21.2235	4.71223
Quidelleur & Famin, 2024	19MU09			0.113	0.007	K-Ar	46.4361	1.53206	15.0615		13.8732			0.180588	11.7144	9.75455	2.61074	0.201866	0.12308	-0.640561	100.987		0.560453	28.7701	13909.1	261.248	455.656	1449.59	69.6318	348.635	62.9459	109.646		2.77281	206.604	19.0482	69.243	0.647526	6.98374	10.4393				48.3587	5.61107	13.4068	1.94009	9.29375	2.59326
Quidelleur & Famin, 2024	19MU10			0.014	0.003	K-Ar	46.7544	1.61813	15.0726		13.4072			0.178729	10.5492	9.9662	2.8006	0.302069	0.153568	-0.640266	101.101		0.670399	29.2186	9914.59	237.101	395.019	1369.37	59.7803	270.971	89.4763	99.2804		4.54914	192.578	18.7018	85.9271	0.431935	11.0555	12.0472				73.2562	7.71876	18.0187	2.49085	11.7693	3.08561
Quidelleur & Famin, 2024	19MU11						45.4003	1.54701	14.8674		14.0033			0.18816	12.0612	9.65092	2.70791	0.268115	0.145595	2.29844	101.294		0.670022	26.8691	9957.26	247.125	389.028	1491.7	68.9521	348.356	83.9884	108.207		4.59668	197.131	18.1784	83.9449	0.571492	9.123	21.7654				62.9347	7.03872	16.2384	2.30789	11.0493	2.90064
Quidelleur & Famin, 2024	19MU12			0.875	0.012	K-Ar	45.6291	1.506	14.7032		13.3739			0.184208	12.5145	10.0732	2.66391	0.300673	0.160562	0.327654	101.181		0.643475	26.3594	9400.66	247.12	469.183	1499.21	67.913	382.356	92.0481	101.621		5.78723	204.422	32.1394	79.02	0.737986	12.0996	26.3454				85.3745	10.7015	18.7116	3.10838	14.6546	3.91749
Quidelleur & Famin, 2024	19MU14			0.052	0.006	K-Ar	45.5477	1.7182	14.9213		14.1154			0.188893	11.7691	10.0243	2.91705	0.378829	0.176347	-0.356888	101.131		0.748295	26.8035	10967.9	255.14	395.988	1493.43	68.6781	325.106	84.8191	109.732		7.29262	235.794	18.0083	90.0469	0.635006	12.6068	6.23325				85.7114	9.14281	20.4079	2.82713	13.1842	3.28992
Paul et al., 2005	M-59						46.44	1.52	15			13.48		0.18	10.78	10.2	2.44	0.28	0.14		100.5	4.18		28		254	425																		7.04	15.89	2.4	10.95	2.95
Paul et al., 2005	M-63						44.24	1.8	13.93			13.64		0.17	11.2	10.13	2.4	0.4	0.2		98.09	5.08		25.3		240	397																		12.23	23.61	3.55	15.5	3.82
Paul et al., 2005	M-79						46.02	1.56	15.27			13.22		0.17	9.32	10.31	2.52	0.49	0.22		99.09	5.34		29.2		257	419																		12.7	26.37	3.74	15.93	3.77
Paul et al., 2005	M-82						45.45	1.93	14.43			14.07		0.18	10.89	10.2	2.68	0.54	0.3		100.7	5.91		24.3		234	380																		18.72	36.17	4.8	19.8	4.53
Paul et al., 2005	M-84						44.85	1.73	14.48			14.1		0.21	11.46	9.42	1.9	0.27	0.18		98.59	5.07		28.2		255	397																		9.19	18.81	2.74	12.27	3.16
Paul et al., 2005	M-86						45.05	1.79	14.41			13.9		0.19	11.45	9.93	2.79	0.41	0.19		100.1	5.89		23.9		226	364																		10.05	21.95	3.19	13.96	3.55
Paul et al., 2005	B-5						44.13	2.34	13.02			10.99		0.16	10.64	12.08	3.09	1.15	0.43		98.67	6.48		21.9		234	464																		34.55	54.97	8.11	32.52	6.88
Paul et al., 2005	B-19						45.58	1.91	13.74			12.55		0.19	10.69	10.42	2.96	0.63	0.28		99.57	5.39		26.4		265	420																		16.32	32.99	4.54	19.27	4.58
Paul et al., 2005	B-21						45.32	1.86	13.48			12.94		0.19	10.9	10.4	2.4	0.54	0.25		99.71	5.66		24.4		246	415																		14.75	30.03	4.15	17.57	4.19
Paul et al., 2005	B-24						45.81	2.1	12.79			9.78		0.16	12.09	10.99	2.35	0.84	0.31		98.91	7.21		26.2		244	485																		20.54	40.79	5.37	22.05	5.09
Paul et al., 2005	B-25						46.49	2.08	12.23			11.45		0.16	11.65	10.37	2.59	0.64	0.29		98.39	4.96		25.4		247	538																		19.65	35.41	5.04	21.32	5.04
Paul et al., 2005	B-27						45.27	1.71	13.47			12.09		0.17	11.99	10.26	2.26	0.42	0.26		99.92	4.4		19.1		174	350																		12.29	25.35	3.62	15.5	3.79
Paul et al., 2005	B-33						43.54	2.36	12.29			11.62		0.18	13.12	11.3	3.26	0.76	0.43		99.74	8.08		27.2		273	400																		30.56	59.64	7.74	31.08	6.57
Paul et al., 2005	M-20						45.95	2.16	13.16			12.29		0.16	11.73	10.46	2.06	0.83	0.34		99.15	5.04		21		188	419																		22.19	38.96	5.55	23.17	5.32
Paul et al., 2005	M-23						49.1	2.03	13.59			12.27		0.16	10.06	9.98	2.5	0.39	0.21		100.3	4.08		22		181	408																		9.03	20.12	2.89	13.16	3.65
Paul et al., 2005	M-25						45.81	1.66	14.27			13.92		0.17	11.1	10.02	2.39	0.28	0.15		99.76	4.59		27.4		262	414																		7.78	16.82	2.49	11.46	3.08
Paul et al., 2005	M-67						44.75	1.79	14.15			13.81		0.17	11.41	9.94	2.71	0.43	0.21		99.37	6.61		25.9		259	363																		10.7	22.45	3.12	13.49	3.39
Paul et al., 2005	M-81						43.34	2.29	13.38			13.8		0.18	12.4	10.32	2.94	0.45	0.35		99.45	4.79		20.5		193	344																		22.85	46.58	5.93	24.49	5.47
Paul et al., 2005	M-4						44.62	2.49	11.51			14.27		0.18	13.36	10.13	1.88	0.81	0.32		99.57	5.34		26.8		231	553																		21.27	46.44	6.06	25.96	6.02
Paul et al., 2005	M-18						46.39	2.94	13.92			13.24		0.18	9.02	9.27	2.82	1.13	0.48		99.39	8.04		25.7		287	414																		29.71	65.19	8.62	35.19	7.77
Paul et al., 2005	M-46						46.39	3.34	15			13.45		0.18	7.44	9.23	2.93	1.27	0.39		99.62	8.73		26.7		328	205																		25.21	55.58	7.45	31.48	7.15
Paul et al., 2005	M-50						47.71	2.81	14.81			12.34		0.18	6.84	10.08	3.09	1.13	0.4		99.37	6.28		24.6		256	179																		25.62	56.72	7.6	31.83	7.22
Paul et al., 2005	M-53						45.75	3.54	15.99			14.49		0.18	4.65	10.06	2.87	1.16	0.44		99.13	10.2		25.5		371	14																		26.4	58.23	7.76	32.09	7.22
Paul et al., 2005	M-61						47.19	3.03	14.98			11.93		0.19	6.95	8.24	4.01	2.2	0.56		99.26	9.61		19.5		227	285																		39.77	82.67	10.01	41.03	8.17
Paul et al., 2005	M-69						44.82	3.25	13.75			13.89		0.18	8.63	10.16	2.88	1.1	0.47		99.13	6.34		23.5		273	276																		29.15	62.32	8	34.36	7.87
Paul et al., 2005	M-70						46.86	3.22	14.59			12.93		0.17	6.82	9.98	2.84	1.29	0.47		99.17	6.46		22.1		285	184																		31.45	68.8	9.13	37.92	8.31
Paul et al., 2005	M-74						45.9	3.49	17.72			13.05		0.17	4.19	11.13	2.89	0.82	0.35		99.71	4.62		22.3		295	6																		20.16	44.83	6.12	26.48	6.25
Ashwal et al., 2016	MAU-1A			6.849		U-Pb zircon age	61.13	0.14	18.71	4.13	0.45		3.68	0.21	0.13	0.96	7.33	5.47	0.05	1.77	100.03	20.88		9.03	783.63	0.35	21.74		0.54	15.71	14.1	119.85	32.46	160	5.74	44.21	1380.37		168.23		6.97		3.04	15.22	47.49	97.49	11.44	38.68	7.06
Ashwal et al., 2016	MAU-1B	Chamarel		6.849		U-Pb zircon age	62.05	0.15	19.68	2.73	0.3		2.43	0.05	0.16	0.39	6.04	5.62	0.05	3.18	100.07	9.91		1.91	820.09	0.33	10.32		0.18	7.53	8.22	64.26	33.53	143	6.83	4.1	1429.33		180.97		11.02		1.35	2.48	14.71	29.71	3.18	10.11	1.48
Ashwal et al., 2016	MAU-2	Chamarel		6.849		U-Pb zircon age	62.63	0.15	19.63	2.27	0.25		2.02	0.04	0.12	0.44	5.66	5.75	0.05	3.38	100.11	9.75		3.48	811.99	0.34	10.09		0.17	9.94	13.39	65.05	32.83	140	12.8	17.5	1497.18		175.73		7.25		0.86	5.07	24.99	52.99	6.4	20.86	3.68
Ashwal et al., 2016	MAU-3	Chamarel		6.849		U-Pb zircon age	60.75	0.14	19.58	3.68	0.4		3.28	0.07	0.14	0.34	5.77	5.42	0.05	4.22	100.16	5.38		1.53	755.06	0.43	5.57		0.22	23.45	18.61	98.83	30.43	134	2.8	2.88	1370.52		165.78		6.87		1.42	1.67	20.97	43.97	4.8	15.57	2.07
Ashwal et al., 2016	MAU-4A	Chamarel		6.849		U-Pb zircon age	61.47	0.14	18.88	3.64	0.4		3.24	0.21	0.19	0.82	7.27	5.67	0.05	1.69	100.02	6.88		10.03	883.11	0.79	7.13		1.73	18.32	9.41	150.77	21.24	167	5.23	51.71	1459.21		141.09		6.18		3.19	18.33	84.52	126.93	17.63	55.97	9.55
Ashwal et al., 2016	MAU-4B	Chamarel		6.849		U-Pb zircon age	61.12	0.14	18.75	3.88	0.43		3.45	0.25	0.21	0.88	7.24	5.51	0.05	2.02	100.04	9.22		7.99	769.6	0.48	9.54		0.46	31.38	29.13	156.56	31.65	167	9	42.19	1399.77		175.87		7.62		3.86	15.59	67.24	131.24	15.43	50.05	8.84
Ashwal et al., 2016	MAU-4C	Chamarel		6.849		U-Pb zircon age	62.01	0.14	19.06	3.28	0.36		2.92	0.11	0.22	0.78	6.8	5.46	0.05	2.13	100.04	11.88		7.39	771.49	0.36	12.31		0.41	14.69	11.97	123.07	32.67	145	7.85	35.67	1376.59		168.46		6.73		6.72	9.28	44.16	89.68	11.07	36.89	6.64
Ashwal et al., 2016	VEN	Chamarel		6.849	0.012	U-Pb zircon age	63.07	0.15	19.3	2.38	0.26		2.12	0.04	0.15	0.42	6.13	5.51	0.06	2.89	100.09	8.72		13.38	1412.1	0.48	10.72		0.57	6.49	4.18	70.75	27.42	136	11.7	60.17	1419.24		159.2		7.37		3.86	32.45	128.82	244.43	27.82	85.33	13.73
Ashwal et al., 2016	MAU-6	Bamboo Mnts					60.42	0.37	19.29	4.51	0.5		4.01	0.06	0.3	0.75	6.23	4.53	0.09	3.61	100.14	18.16		0.81	2123.3	0.15	18.79		0.66	4.65	7.56	96.51	26.75	104	148	9.9	829.87		126.46		5.4		2.26	966.02	20.38	42.81	4.36	14.64	3.07
Ashwal et al., 2016	MAU-7	Bamboo Mnts		5.7	0.4	U-Pb zircon age	58.43	0.13	19.95	4.21	0.46		3.75	0.17	0.09	0.35	5.19	5.57	0.03	6.24	100.37	24.75		0.94	757.4	0.25	25.63		1.33	11.2	11.8	1434.41	29.29	223	11.4	41.1	1377.15		265.92		11.15		2.72	11.63	59.61	154.02	12.34	38.04	6.42
Ashwal et al., 2016	MAU-8	Bamboo Mnts		5.7	0.4	U-Pb zircon age	58.28	0.12	19.77	4.04	0.45		3.59	0.14	0.26	0.33	4.9	5.13	0.03	7.54	100.54	19.92		0.78	532.12	0.13	20.64		0.65	10.31	10.7	128.9	25.91	189	6.7	21.23	1165.22		177.13		7.02		1.94	4.11	84.65	130.94	13.63	38.67	5.13
Ashwal et al., 2016	MAU-9	Bamboo Mnts		5.7	0.4	U-Pb zircon age	63.11	0.12	17.89	3.88	0.43		3.45	0.19	0.06	0.63	7.06	5.32	0.03	1.75	100.03	37.5		0.93	680.75	0.26	38.82		0.22	8.61	11.19	141.42	37.27	204	4.14	31.82	1350.2		253.4		10.19		3.37	5.83	77.31	161.13	15.05	44.77	6.82
Ashwal et al., 2016 isotopic compositions from Nauret	MAU-13	Piton de Milieu		5.29	0.1	Average of MU116 and MU117 from Mc Dougall and Chamalaun	61.03	0.33	18.61	3.49	0.38		3.11	0.18	0.36	1.79	6.8	5.29	0.07	2.08	100.04	24.38		0.78	1974.54	3.73	25.24		1.78	9.02	12.76	162.41	28.47	189	178	28.59	941.06		162.3		4.53		2.91	618.72	75.77	150.24	13.02	39.21	6.34
	24MU01			0.715	0.025		44.9163	2.1484	13.9863		13.7342			0.18455	11.0502	10.1688	2.94903	0.587579	0.293358	-0.31452	99.7043	5.6728	3.06172	24.9632		262.651	328.597		59.6565	257.453	75.2794	89.865	16.0039	9.13441	376.051	374.44	113.768	1.57001	17.9567				0.0846634	145.094	15.7037	33.5134	4.29632	18.4378	4.2788
	24MU02			0.6	0.015		44.7283	1.97328	13.6603		13.7093			0.187504	11.3278	10.4939	2.98069	0.62791	0.343635	-0.0379363	99.9946	5.54417	1.6978	24.4056		243.129	358.399		59.9229	297.156	74.1047	96.3011	17.0482	11.1985	394.735	386.58	110.185	1.65309	23.6903				0.115428	201.115	18.932	38.1035	4.70945	19.6764	4.42826
	24MU03			7.726	0.13		46.8689	1.67227	14.8108		13.4376			0.191345	8.94175	10.3342	2.648	0.289482	0.150752	-0.0814166	99.2637	5.07899	0.963803	27.0463		254.184	316.156		53.9455	162.427	67.6828	89.9977	17.185	4.38731	250.279	242.84	71.0927	1.12468	8.94914				0.0884593	71.9052	6.92621	15.899	2.20664	10.3643	2.81941
	24MU04			4.86	0.06		50.4206	2.36916	16.8942		10.7139			0.230575	3.11411	7.06967	4.45654	2.30106	1.03613	1.12205	99.728	9.29743	7.3534	9.02031		95.3356	5.21073		15.4541	0.477335	8.46074	111.758	20.2553	44.8668	785.401	792.044	348.177	2.73351	65.6433				0.572304	492.222	56.2209	122.199	15.1553	63.9203	12.4196
	24MU05			5.575	0.14																	9.1869	4.86804	7.7652		83.9339	8.14495		17.0718	4.84532	8.19907	111.536	19.8903	48.0183	1079.73	1070.19	333.614	2.54496	65.8068				0.405399	477.422	56.5705	122.11	15.0177	61.1674	11.6364
	24MU06						48.3738	2.48933	16.2288		10.9933			0.21416	3.61818	7.71668	3.796	2.0633	1.0227	1.82334	98.3395	7.80921	8.1069	9.36227		106.361	12.5794		21.0485	8.49724	13.1891	108.588	19.1789	35.1045	1054.4	1038.48	337.744	2.07704	59.4873				0.21774	442.859	51.8588	110.439	13.5734	55.494	10.6269
	24MU07																					4.60173		4.87162		33.2795	149.559		5.95246	23.6788	3.24024	8.44403	1.69438	0.278965	134.334	131.323	12.6202	0.252854	2.13374				0.0346941	12.2812	4.13249	8.17683	1.1397	5.29045	1.28746
	24MU08						43.8013	2.6779	12.5748		13.1775			0.191401	11.698	10.6067	3.48986	1.51808	0.580215	-0.204461	100.111	6.77491	5.5538	22.4003		247.621	389.489		54.7903	267.856	56.9779	100.152	16.9732	37.9278	563.962	559.899	197.175	2.00459	49.1226				0.448555	421.065	37.0894	74.1557	8.92553	36.4068	7.40814
	24MU09						45.6112	1.79674	13.5981		13.1194			0.180787	10.5888	9.88225	2.81421	0.584753	0.231731	-0.0606796	98.3474	5.55939	1.75632	25.7944		248.593	404.77		61.4673	309.677	77.5753	94.6788	17.1804	12.4898	299.974	290.666	101.974	1.33884	16.7284				0.138045	149.8	13.1918	26.7497	3.71092	16.1118	3.86893
[truncated: 36 more columns]
