# Supplementary material for: Synchronized Mascarene volcanism reveals 400 kyr cycles in melt supply from the Réunion plume
Source: Nat Commun. 2026 May 7;17:6118. doi: 10.1038/s41467-026-72855-1 (PMC13358134; doi:10.1038/s41467-026-72855-1)
Supplement: Supplementary file 7 — Supplementary Data 5 [file 41467_2026_72855_MOESM7_ESM.xlsx]

## Sheet: Table S5
VALID DATA																					REJECTED DATA (see Nauret et al., 2019)
Citation	Sample	Year/Information	Rock type	Age (Ma)	2s (Ma)	Dating method	87Sr/86Sr	err (2σ)	143Nd/144Nd	err (2σ)	176Hf/177Hf	err (2σ)	206Pb/204Pb	err (2σ)	207Pb/204Pb	err (2σ)	208Pb/204Pb	err (2σ)			87Sr/86Sr	err (2σ)	143Nd/144Nd	err (2σ)	176Hf/177Hf	err (2σ)	206Pb/204Pb	err (2σ)	207Pb/204Pb	err (2σ)	208Pb/204Pb	err (2σ)
Piton de la Fournaise, Réunion
Newsom et al., EPSL (1986)	RE 24-1	1984	Basalt	3.3e-05		Historical eruption	0.704197	4e-05	0.512844	1.8e-05			18.799		15.595		38.907
Fisk et al., JGR (1988)	RE 493	?	Basalt				0.70427	2e-05	0.512836	8e-06
Fisk et al., JGR (1988)	RE 493	?	Basalt				0.70426	2e-05
Fisk et al., JGR (1988)	RE 500	?	Basalt				0.70413	2e-05	0.512845	1.7e-05
Fisk et al., JGR (1988)	RE 501	?	Basalt				0.70407	2e-05	0.512856	1.5e-05
Fisk et al., JGR (1988)	RE 501	?	Basalt				0.70409	2e-05
Albarède and Tamagnan (1988)	A1984	1984	Basalt	3.3e-05		Historical eruption	0.704205	3.3e-05
Albarède and Tamagnan (1988)	A1985-1	1985	Basalt	3.2e-05		Historical eruption	0.704235	3e-05
Albarède and Tamagnan (1988)	A1986-1	1986	Basalt	3.1e-05		Historical eruption	0.704232	2.2e-05
Albarède and Tamagnan (1988)	B1937-1	1937	Basalt	8e-05		Historical eruption	0.704095	2.6e-05
Albarède and Tamagnan (1988)	B1937-2	1937	Basalt	8e-05		Historical eruption
Albarède and Tamagnan (1988)	BA1948	1948	Picrite	6.9e-05		Historical eruption	0.704249	3.6e-05
Albarède and Tamagnan (1988)	BE1938	1938	Basalt	7.9e-05		Historical eruption
Albarède and Tamagnan (1988)	BE1950	1950	Basalt	6.7e-05		Historical eruption	0.704204	1.6e-05
Albarède and Tamagnan (1988)	BE1981	1981	Basalt	3.6e-05		Historical eruption	0.70419	1.6e-05
Albarède and Tamagnan (1988)	BO1942	1942	Basalt	7.5e-05		Historical eruption	0.70412	2e-05
Albarède and Tamagnan (1988)	D1973-1	1973	Basalt	4.4e-05		Historical eruption	0.704263	2.3e-05
Albarède and Tamagnan (1988)	D1973-2	1973	Basalt	4.4e-05		Historical eruption	0.704231	1.6e-05
Albarède and Tamagnan (1988)	DO1975	1975	Basalt	4.2e-05		Historical eruption	0.70419	2.4e-05
Albarède and Tamagnan (1988)	ED1936	1936	Basalt	8.1e-05		Historical eruption	0.704184	1.7e-05
Albarède and Tamagnan (1988)	ED1966	1966	Basalt	5.1e-05		Historical eruption	0.70414	3e-05
Albarède and Tamagnan (1988)	FI1956	1956	Basalt	6.1e-05		Historical eruption	0.70424	2.8e-05
Albarède and Tamagnan (1988)	GB1961	1961	Picrite	5.6e-05		Historical eruption	0.704209	2.6e-05
Albarède and Tamagnan (1988)	PT1776	1776	Olivine basalt	0.000241		Historical eruption	0.704191	2.2e-05
Albarède and Tamagnan (1988)	RA455	455	Olivine basalt	0.001562		Historical eruption	0.704158	2.4e-05
Albarède and Tamagnan (1988)	RD1708	1708	Olivine basalt	0.000309		Historical eruption	0.704236	2.8e-05
Albarède and Tamagnan (1988)	SR1977	1977	Picrite	4e-05		Historical eruption	0.70424	3e-05	0.512842		0.28303
Albarède and Tamagnan (1988)	TR1800	1800	Olivine basalt	0.000217		Historical eruption
Albarède and Tamagnan (1988)	VP1931	1931	Picrite	8.6e-05		Historical eruption	0.704128	3.2e-05
Graham et al., Nature (1990)	A1945	1945	Basalt	7.2e-05		Historical eruption	0.70413	4e-06
Graham et al., Nature (1990)	A1986-2	1986	Basalt	3.1e-05		Historical eruption	0.70423	4e-06
Graham et al., Nature (1990)	CO1966	1966	Basalt	5.1e-05		Historical eruption	0.70419	4e-06
Graham et al., Nature (1990)	F17	Adventice cone	Basalt	0.015	0.005	U-Th disequilibrium (Graham et al., 1990)	0.70425	4e-05
Graham et al., Nature (1990)	F19	Adventive cone	Basalt	0.007		U-Th disequilibrium (Graham et al., 1990)	0.70425	4e-05
Graham et al., Nature (1990)	F23	Adventive cone	Basalt	0.003	0.001	U-Th disequilibrium (Graham et al., 1990)	0.70426	4e-05
Graham et al., Nature (1990)	F6	PF1	Picrite	0.367	0.016	K/Ar (McDougall, 1971)	0.70415	4e-05
Graham et al., Nature (1990)	F8	PF1	Picrite	0.336	0.02	K/Ar (McDougall, 1971)	0.70422	4e-05
Graham et al., Nature (1990)	GB1943	1943	Basalt	7.4e-05		Historical eruption	0.7041	4e-06
Graham et al., Nature (1990)	R1	Nez de Bœuf series	Basalt	0.106	0.016	U-Th disequilibrium (Graham et al., 1990)	0.70406	4e-05
Graham et al., Nature (1990)	RA455	455	Basalt	0.001562		14C (Albarède and Tamagnan, 1988)	0.70416	4e-05
Graham et al., Nature (1990)	RR11	Nez de Bœuf series	Basalt	0.097	0.014	U-Th disequilibrium (Graham et al., 1990)	0.70425	4e-05
Graham et al., Nature (1990)	TR1800	1800	Basalt	0.000217			0.7041	4e-06
Fretzdorff and Haase, Min. & Petrol. (2001)	17DS-2gl	Sous-marin1 PdF	Glass in basalt				0.704252	1e-05	0.512832	9e-06
Fretzdorff and Haase, Min. & Petrol. (2001)	18DS-2gl	Sous-marin1 PdF	Glass in basalt				0.704299	1.3e-05	0.51285	6e-06
Fretzdorff and Haase, Min. & Petrol. (2001)	18DS-4gl	Sous-marin1 PdF	Glass in basalt				0.704272	7e-06	0.512849	6e-06
Vlastelic et al., JPET (2005)	989-035	1998	Basalt	1.9e-05		Historical eruption							18.894	0.0035	15.593	0.0035	38.988	0.0035
Vlastelic et al., JPET (2005)	REU0010-122	2000	Basalt	1.7e-05		Historical eruption							18.894	0.0035	15.591	0.0035	38.991	0.0035
Vlastelic et al., JPET (2005)	REU0010-222	2000	Basalt	1.7e-05		Historical eruption							18.884	0.0035	15.589	0.0035	38.98	0.0035
Vlastelic et al., JPET (2005)	REU0010-302	2000	Basalt	1.7e-05		Historical eruption							18.887	0.0035	15.586	0.0035	38.978	0.0035
Vlastelic et al., JPET (2005)	REU0011-101	2000	Basalt	1.7e-05		Historical eruption							18.882	0.0035	15.583	0.0035	38.963	0.0035
Vlastelic et al., JPET (2005)	REU0011-101	2000	Basalt	1.7e-05		Historical eruption							18.886	0.0035	15.59	0.0035	38.983	0.0035
Vlastelic et al., JPET (2005)	REU0011-164	2000	Basalt	1.7e-05		Historical eruption							18.892	0.0035	15.593	0.0035	38.995	0.0035
Vlastelic et al., JPET (2005)	REU002-143	2000	Basalt	1.7e-05		Historical eruption							18.894	0.0035	15.592	0.0035	38.991	0.0035
Vlastelic et al., JPET (2005)	REU002-223	2000	Basalt	1.7e-05		Historical eruption							18.887	0.0035	15.586	0.0035	38.974	0.0035
Vlastelic et al., JPET (2005)	REU003-084	2000	Basalt	1.7e-05		Historical eruption							18.887	0.0035	15.587	0.0035	38.974	0.0035
Vlastelic et al., JPET (2005)	REU006-241	2000	Basalt	1.7e-05		Historical eruption							18.89	0.0035	15.589	0.0035	38.979	0.0035
Vlastelic et al., JPET (2005)	REU007-061	2000	Basalt	1.7e-05		Historical eruption							18.892	0.0035	15.59	0.0035	38.983	0.0035
Vlastelic et al., JPET (2005)	REU007-243	2000	Basalt	1.7e-05		Historical eruption							18.89	0.0035	15.587	0.0035	38.978	0.0035
Vlastelic et al., JPET (2005)	REU008-301	2000	Basalt	1.7e-05		Historical eruption							18.888	0.0035	15.588	0.0035	38.977	0.0035
Vlastelic et al., JPET (2005)	REU010327-1	2001	Basalt	1.6e-05		Historical eruption							18.894	0.0035	15.596	0.0035	38.998	0.0035
Vlastelic et al., JPET (2005)	REU010327-2	2001	Basalt	1.6e-05		Historical eruption							18.888	0.0035	15.59	0.0035	38.982	0.0035
Vlastelic et al., JPET (2005)	REU010403-3	2001	Basalt	1.6e-05		Historical eruption							18.899	0.0035	15.598	0.0035	39.008	0.0035
Vlastelic et al., JPET (2005)	REU010403-3	2001	Basalt	1.6e-05		Historical eruption							18.886	0.0035	15.588	0.0035	38.973	0.0035
Vlastelic et al., JPET (2005) for Pb and Vlastélic et al., JVGR (2009) for Sr, Nd	REU010611-1	2001	Basalt	1.6e-05		Historical eruption	0.704182	9e-06	0.512842	8e-06			18.89	0.0035	15.593	0.0035	38.987	0.0035
Vlastelic et al., JPET (2005)	REU010624-1	2001	Basalt	1.6e-05		Historical eruption							18.884	0.0035	15.59	0.0035	38.978	0.0035
Vlastelic et al., JPET (2005)	REU020106-2	2002	Picrite	1.5e-05		Historical eruption							18.87	0.0035	15.587	0.0035	38.955	0.0035
Vlastelic et al., JPET (2005)	REU020109-2	2002	Picrite	1.5e-05		Historical eruption							18.877	0.0035	15.593	0.0035	38.975	0.0035
Vlastelic et al., JPET (2005)	REU020109-4	2002	Picrite	1.5e-05		Historical eruption							18.881	0.0035	15.593	0.0035	38.975	0.0035
Vlastelic et al., JPET (2005)	REU020109-5	2002	Picrite	1.5e-05		Historical eruption							18.875	0.0035	15.588	0.0035	38.959	0.0035
Vlastelic et al., JPET (2005)	REU020113-1	2002	Picrite	1.5e-05		Historical eruption								0.0035		0.0035		0.0035
Vlastelic et al., JPET (2005)	REU020114-1	2002	Picrite	1.5e-05		Historical eruption							18.889	0.0035	15.602	0.0035	38.997	0.0035
Vlastelic et al., JPET (2005) for Pb and Vlastélic et al., JVGR (2009) for Sr, Nd	REU020114-3	2002	Picrite	1.5e-05		Historical eruption	0.704173	9e-06	0.512846	8e-06			18.88	0.0035	15.591	0.0035	38.97	0.0035
Vlastelic et al., JPET (2005)	REU020115-1	2002	Picrite	1.5e-05		Historical eruption							18.882	0.0035	15.596	0.0035	38.98	0.0035
Vlastelic et al., JPET (2005)	REU020116-1	2002	Picrite	1.5e-05		Historical eruption
Vlastelic et al., JPET (2005)	REU020116-2	2002	Picrite	1.5e-05		Historical eruption							18.883	0.0035	15.592	0.0035	38.975	0.0035
Vlastelic et al., JPET (2005)	REU020116-2	2002	Picrite	1.5e-05		Historical eruption							18.878	0.0035	15.589	0.0035	38.963	0.0035
Vlastelic et al., JPET (2005)	REU020205-1	2002	Picrite	1.5e-05		Historical eruption							18.876	0.0035	15.59	0.0035	38.965	0.0035
Vlastelic et al., JPET (2005)	REU020205-3	2002	Picrite	1.5e-05		Historical eruption							18.888	0.0035	15.598	0.0035	38.99	0.0035
Vlastelic et al., JPET (2005)	REU983-9F2	1998	Basalt	1.9e-05		Historical eruption							18.902	0.0035	15.589	0.0035	38.989	0.0035
Vlastelic et al., JPET (2005)	REU983-9F2	1998	Basalt	1.9e-05		Historical eruption							18.905	0.0035	15.592	0.0035	38.993	0.0035
Vlastelic et al., JPET (2005)	REU983-9F3	1998	Basalt	1.9e-05		Historical eruption								0.0035		0.0035		0.0035
Vlastelic et al., JPET (2005)	REU984-171	1998	Basalt	1.9e-05		Historical eruption							18.905	0.0035	15.595	0.0035	38.997	0.0035
Vlastelic et al., JPET (2005)	REU985-083	1998	Basalt	1.9e-05		Historical eruption							18.899	0.0035	15.591	0.0035	38.999	0.0035
Vlastelic et al., JPET (2005)	REU986-112	1998	Basalt	1.9e-05		Historical eruption							18.894	0.0035	15.597	0.0035	39.007	0.0035
Vlastelic et al., JPET (2005)	REU987-242	1998	Basalt	1.9e-05		Historical eruption							18.892	0.0035	15.592	0.0035	38.991	0.0035
Vlastelic et al., JPET (2005)	REU988-061	1998	Basalt	1.9e-05		Historical eruption							18.901	0.0035	15.595	0.0035	38.997	0.0035
Vlastelic et al., JPET (2005)	REU989 036	1998	Basalt	1.9e-05		Historical eruption							18.902	0.0035	15.591	0.0035	38.987	0.0035
Vlastelic et al., JPET (2005) for Pb and Vlastélic et al., JVGR (2009) for Sr, Nd	REU989 036 (Kapor)	1998	Basalt	1.9e-05		Historical eruption	0.704104	9e-06	0.512853	8e-06			18.902	0.0035	15.591	0.0035	38.988	0.0035
Vlastelic et al., JPET (2005)	REU9910-121	1998	Basalt	1.8e-05		Historical eruption							18.886	0.0035	15.582	0.0035	38.959	0.0035
Vlastelic et al., JPET (2005)	REU9911-261	1998	Basalt	1.8e-05		Historical eruption							18.887	0.0035	15.586	0.0035	38.971	0.0035
Vlastelic et al., JPET (2005)	REU997-191	1998	Basalt	1.8e-05		Historical eruption							18.892	0.0035	15.593	0.0035	38.99	0.0035
Vlastelic et al., JPET (2005)	REU997-191	1999	Basalt	1.8e-05		Historical eruption							18.892	0.0035	15.594	0.0035	38.992	0.0035
Vlastelic et al., JPET (2005)	REU997-272	1998	Basalt	1.8e-05		Historical eruption							18.893	0.0035	15.591	0.0035	38.985	0.0035
Vlastelic et al., JPET (2005)	REU997-273	1998	Basalt	1.8e-05		Historical eruption							18.893	0.0035	15.59	0.0035	38.987	0.0035
Vlastelic et al., JPET (2005)	REU997-XO2	1998	Basalt	1.8e-05		Historical eruption							18.897	0.0035	15.595	0.0035	38.998	0.0035
Vlastelic et al., JPET (2005)	REU999-281	1998	Basalt	1.8e-05		Historical eruption							18.893	0.0035	15.592	0.0035	38.991	0.0035
Vlastelic et al., JPET (2005)	REU999-282	1998	Basalt	1.8e-05		Historical eruption							18.89	0.0035	15.59	0.0035	38.982	0.0035
Vlastelic et al., JPET (2005)	REU999-293	1998	Basalt	1.8e-05		Historical eruption							18.895	0.0035	15.594	0.0035	38.993	0.0035
Vlastelic et al., Chem. Geol. (2007)	0211-161	November 2002	Basalt	1.5e-05		Historical eruption							18.886	0.001	15.594	0.001	38.9808	0.001
Vlastelic et al., Chem. Geol. (2007)	0211-171	November 2002	Olivine basalt	1.5e-05		Historical eruption							18.8809	0.001	15.591	0.001	38.9707	0.001
Vlastelic et al., Chem. Geol. (2007)	0211-254	November 2002	Basalt	1.5e-05		Historical eruption							18.8813	0.001	15.5916	0.001	38.9736	0.001
Vlastelic et al., Chem. Geol. (2007)	0212-031	November 2002	Olivine basalt	1.5e-05		Historical eruption							18.884	0.001	15.5919	0.001	38.9746	0.001
Vlastelic et al., Chem. Geol. (2007)	030530-2	May 2003	Basalt	1.4e-05		Historical eruption							18.8801	0.001	15.5907	0.001	38.9802	0.001
Vlastelic et al., Chem. Geol. (2007)	030605-1	May 2003	Basalt	1.4e-05		Historical eruption							18.8759	0.001	15.5956	0.001	38.9802	0.001
Vlastelic et al., Chem. Geol. (2007)	030606-1	May 2003	Basalt	1.4e-05		Historical eruption							18.8933	0.001	15.5908	0.001	38.9856	0.001
Vlastelic et al., Chem. Geol. (2007)	030613-1	May 2003	Basalt	1.4e-05		Historical eruption							18.8771	0.001	15.5895	0.001	38.9687	0.001
Vlastelic et al., Chem. Geol. (2007)	030625-1	May 2003	Basalt	1.4e-05		Historical eruption							18.8778	0.001	15.5889	0.001	38.9659	0.001
Vlastelic et al., Chem. Geol. (2007)	030703-2	May 2003	Basalt	1.4e-05		Historical eruption							18.8769	0.001	15.5893	0.001	38.9654	0.001
Vlastelic et al., Chem. Geol. (2007)	030822-1	August 2003	Basalt	1.4e-05		Historical eruption							18.8735	0.001	15.5878	0.001	38.9672	0.001
Vlastelic et al., Chem. Geol. (2007)	030822-3	August 2003	Olivine basalt	1.4e-05		Historical eruption							18.8767	0.001	15.5928	0.001	38.9761	0.001
Vlastelic et al., Chem. Geol. (2007)	030823-1	August 2003	Olivine basalt	1.4e-05		Historical eruption							18.8756	0.001	15.5949	0.001	38.9767	0.001
Vlastelic et al., Chem. Geol. (2007)	030825-1	August 2003	Olivine basalt	1.4e-05		Historical eruption							18.8701	0.001	15.5875	0.001	38.968	0.001
Vlastelic et al., Chem. Geol. (2007)	030827-1	August 2003	Olivine basalt	1.4e-05		Historical eruption							18.8422	0.001	15.5848	0.001	38.9285	0.001
Vlastelic et al., Chem. Geol. (2007)	030827-4	August 2003	Olivine basalt	1.4e-05		Historical eruption							18.8712	0.001	15.5885	0.001	38.9627	0.001
Vlastelic et al., Chem. Geol. (2007) for Pb and Vlastélic et al., JVGR (2009) for Sr, Nd	030827-5	August 2003	Basalt	1.4e-05		Historical eruption	0.70417	9e-06	0.512856	8e-06			18.868	0.001	15.5868	0.001	38.9613	0.001
Vlastelic et al., Chem. Geol. (2007)	031001-1	September 2003	Basalt	1.4e-05		Historical eruption							18.878	0.001	15.5928	0.001	38.9752	0.001
Vlastelic et al., Chem. Geol. (2007)	031001-2	September 2003	Basalt	1.4e-05		Historical eruption							18.877	0.001	15.5899	0.001	38.9676	0.001
Vlastelic et al., Chem. Geol. (2007)	031001-3	September 2003	Basalt	1.4e-05		Historical eruption							18.8815	0.001	15.5925	0.001	38.975	0.001
Vlastelic et al., Chem. Geol. (2007)	031001-4	September 2003	Basalt	1.4e-05		Historical eruption							18.8779	0.001	15.5909	0.001	38.9691	0.001
Vlastelic et al., Chem. Geol. (2007)	031001-5	September 2003	Basalt	1.4e-05		Historical eruption							18.8757	0.001	15.5882	0.001	38.9655	0.001
Vlastelic et al., Chem. Geol. (2007)	0312-071	December 2003	Basalt	1.4e-05		Historical eruption							18.876	0.001	15.5922	0.001	38.9828	0.001
Vlastelic et al., Chem. Geol. (2007)	0312-073	December 2003	Basalt	1.4e-05		Historical eruption							18.8814	0.001	15.5957	0.001	38.9869	0.001
Vlastelic et al., Chem. Geol. (2007)	0312-111	December 2003	Basalt	1.4e-05		Historical eruption							18.8735	0.001	15.5876	0.001	38.9594	0.001
Vlastelic et al., Chem. Geol. (2007)	040109-1	January 2004	Basalt	1.3e-05		Historical eruption							18.867	0.001	15.5855	0.001	38.9544	0.001
Vlastelic et al., Chem. Geol. (2007)	040109-4	January 2004	Olivine basalt	1.3e-05		Historical eruption							18.868	0.001	15.5869	0.001	38.9542	0.001
Vlastelic et al., Chem. Geol. (2007)	0405-021	May 2004	Basalt	1.3e-05		Historical eruption							18.8765	0.001	15.5919	0.001	38.974	0.001
Vlastelic et al., Chem. Geol. (2007)	0405-092	May 2004	Basalt	1.3e-05		Historical eruption							18.872	0.001	15.5899	0.001	38.9641	0.001
Vlastelic et al., Chem. Geol. (2007)	0405-171	May 2004	Basalt	1.3e-05		Historical eruption							18.8684	0.001	15.5882	0.001	38.9603	0.001
Vlastelic et al., Chem. Geol. (2007) for Pb and Vlastélic et al., JVGR (2009) for Sr, Nd	0408-132	August 2004	Basalt	1.3e-05		Historical eruption	0.704175	9e-06	0.512861	8e-06			18.8679	0.001	15.5892	0.001	38.9657	0.001
Vlastelic et al., Chem. Geol. (2007)	0408-231	August 2004	Basalt	1.3e-05		Historical eruption							18.8696	0.001	15.5897	0.001	38.9614	0.001
Vlastelic et al., Chem. Geol. (2007)	0409-071	August 2004	Olivine basalt	1.3e-05		Historical eruption							18.869	0.001	15.5895	0.001	38.9611	0.001
Vlastelic et al., Chem. Geol. (2007)	0409-292	August 2004	Olivine basalt	1.3e-05		Historical eruption							18.8678	0.001	15.5867	0.001	38.9613	0.001
Vlastelic et al., Chem. Geol. (2007)	0410-133	August 2004	Olivine basalt	1.2e-05		Historical eruption							18.8747	0.001	15.5911	0.001	38.9721	0.001
Vlastelic et al., Chem. Geol. (2007)	0502-181	February 2005	Olivine basalt	1.2e-05		Historical eruption							18.8916	0.001	15.5903	0.001	38.9879	0.001
Vlastelic et al., Chem. Geol. (2007) for Pb and Vlastélic et al., JVGR (2009) for Sr, Nd	0502-221	February 2005	Olivine basalt	1.2e-05		Historical eruption	0.704181	9e-06	0.512855	8e-06			18.8566	0.001	15.5868	0.001	38.9467	0.001
Vlastelic et al., Chem. Geol. (2007)	0502-222	February 2005	Olivine basalt	1.2e-05		Historical eruption							18.8774	0.001	15.588	0.001	38.9692	0.001
Vlastelic et al., Chem. Geol. (2007)	0502-231	February 2005	Olivine basalt	1.2e-05		Historical eruption							18.8799	0.001	15.5857	0.001	38.9638	0.001
Vlastelic et al., Chem. Geol. (2007)	0502-232	February 2005	Olivine basalt	1.2e-05		Historical eruption							18.8777	0.001	15.5858	0.001	38.9643	0.001
Vlastelic et al., Chem. Geol. (2007)	0502-262	February 2005	Olivine basalt	1.2e-05		Historical eruption							18.8877	0.001	15.5905	0.001	38.9851	0.001
Vlastelic et al., Chem. Geol. (2007)	0510-041	October 2005	Basalt	1.2e-05		Historical eruption							18.8983	0.001	15.5925	0.001	38.9931	0.001
Vlastelic et al., Chem. Geol. (2007)	0510-061	October 2005	Basalt	1.2e-05		Historical eruption							18.8988	0.001	15.5931	0.001	38.9947	0.001
Vlastelic et al., Chem. Geol. (2007)	0510-101	October 2005	Basalt	1.2e-05		Historical eruption							18.8985	0.001	15.5925	0.001	38.9911	0.001
Vlastelic et al., Chem. Geol. (2007)	0510-141	October 2005	Basalt	1.2e-05		Historical eruption							18.901	0.001	15.5941	0.001	38.9988	0.001
Vlastelic et al., Chem. Geol. (2007)	0511-291	November 2005	Basalt	1.2e-05		Historical eruption							18.8983	0.001	15.5917	0.001	38.991	0.001
Vlastelic et al., Chem. Geol. (2007)	0511-292	November 2005	Basalt	1.2e-05		Historical eruption							18.9002	0.001	15.5944	0.001	38.9991	0.001
Vlastelic et al., Chem. Geol. (2007)	0511-295	November 2005	Basalt	1.2e-05		Historical eruption							18.9	0.001	15.595	0.001	39.0023	0.001
Vlastelic et al., Chem. Geol. (2007)	0512-091	December 2005	Oceanite	1.2e-05		Historical eruption							18.9027	0.001	15.5935	0.001	39.0002	0.001
Vlastelic et al., Chem. Geol. (2007)	0512-26	December 2005	Pelée's hair	1.2e-05		Historical eruption							18.9042	0.001	15.5947	0.001	39.0032	0.001
Vlastelic et al., Chem. Geol. (2007)	0512-271	December 2005	Olivine basalt	1.2e-05		Historical eruption							18.9036	0.001	15.5925	0.001	38.9963	0.001
Vlastelic et al., Chem. Geol. (2007)	0512-301	December 2005	Olivine basalt	1.2e-05		Historical eruption							18.8993	0.001	15.5928	0.001	38.9963	0.001
Vlastelic et al., Chem. Geol. (2007)	0512-303	December 2005	Olivine basalt	1.2e-05		Historical eruption							18.8994	0.001	15.5924	0.001	38.9947	0.001
Vlastelic et al., Chem. Geol. (2007)	0601-181	December 2005	Oceanite	1.2e-05		Historical eruption							18.9003	0.001	15.5909	0.001	38.9916	0.001
Vlastelic et al., Chem. Geol. (2007)	0607-201	July 2006	Basalt	1.1e-05		Historical eruption							18.9033	0.001	15.5928	0.001	38.9989	0.001
Vlastelic et al., Chem. Geol. (2007)	0607-241	July 2006	Basalt	1.1e-05		Historical eruption							18.9032	0.001	15.5934	0.001	39.0008	0.001
Vlastelic et al., Chem. Geol. (2007)	0607-271	July 2006	Basalt	1.1e-05		Historical eruption							18.9036	0.001	15.5929	0.001	38.9976	0.001
Vlastelic et al., Chem. Geol. (2007) for Pb and Vlastélic et al., JVGR (2009) for Sr, Nd	0607-281	July 2006	Basalt	1.1e-05		Historical eruption	0.704177	9e-06	0.512841	8e-06			18.9054	0.001	15.5958	0.001	39.0079	0.001
Vlastelic et al., Chem. Geol. (2007)	0607-311	July 2006	Basalt	1.1e-05		Historical eruption							18.904	0.001	15.5935	0.001	39.0004	0.001
Vlastelic et al., Chem. Geol. (2007) for Pb and Vlastélic et al., JVGR (2009) for Sr, Nd	0608-021	July 2006	Basalt	1.1e-05		Historical eruption	0.704166	9e-06	0.512858	8e-06			18.9041	0.001	15.5935	0.001	39.0006	0.001
Vlastelic et al., Chem. Geol. (2007)	0608-081	July 2006	Basalt	1.1e-05		Historical eruption							18.8999	0.001	15.5914	0.001	38.9926	0.001
Bosch et al., EPSL (2008) for Pb, Hf, Luais, G-Cubed (2004) for Nd, Albarède et al., JPET (1997) for Sr	LGV01	Langevin series					0.704118	1.5e-05															0.512843	1.1e-05			18.894	0.003	15.587	0.003	38.947	0.003
Bosch et al., EPSL (2008) for Pb, Hf, Luais, G-Cubed (2004) for Nd, Albarède et al., JPET (1997) for Sr	LGV02	Langevin series					0.704161	2e-05															0.512827	1.1e-05			18.895	0.003	15.588	0.003	38.976	0.003
Luais, G-Cubed (2004)	LGV02	Langevin series																					0.512859	1.1e-05
Bosch et al., EPSL (2008) for Pb, Hf, Luais, G-Cubed (2004) for Nd, Albarède et al., JPET (1997) for Sr	LGV03	Langevin series					0.704138	2e-05															0.512833	1e-05			18.951	0.003	15.596	0.003	39.028	0.003
Bosch et al., EPSL (2008) for Pb, Hf, Luais, G-Cubed (2004) for Nd, Albarède et al., JPET (1997) for Sr	LGV03	Langevin series																					0.512838	1e-05
Bosch et al., EPSL (2008) for Pb, Hf, Luais, G-Cubed (2004) for Nd, Albarède et al., JPET (1997) for Sr	LGV04	Langevin series					0.704101	1.5e-05															0.51284	1e-05			18.878	0.003	15.581	0.003	38.93	0.003
Luais, G-Cubed (2004)	LGV04	Langevin series																					0.512871	1e-05
Bosch et al., EPSL (2008) for Pb, Hf, Luais, G-Cubed (2004) for Nd, Albarède et al., JPET (1997) for Sr	LGV06	Langevin series					0.704104	1.4e-05															0.51284	1.1e-05			18.888	0.003	15.588	0.003	38.955	0.003
Luais, G-Cubed (2004)	LGV06	Langevin series																					0.512874	8e-06
Bosch et al., EPSL (2008) for Pb, Hf, Luais, G-Cubed (2004) for Nd, Albarède et al., JPET (1997) for Sr	LGV07	Langevin series					0.704103	2.1e-05															0.512845	8e-06			18.913	0.003	15.588	0.003	38.962	0.003
Luais, G-Cubed (2004)	LGV07	Langevin series																					0.512888	1.1e-05
Bosch et al., EPSL (2008) for Pb, Hf, Luais, G-Cubed (2004) for Nd, Albarède et al., JPET (1997) for Sr	LGV09	Langevin series					0.704065	1.4e-05															0.51284	9e-06			18.904	0.003	15.591	0.003	38.966	0.003
Luais, G-Cubed (2004)	LGV09	Langevin series																					0.512901	8e-06
Bosch et al., EPSL (2008) for Pb, Hf, Luais, G-Cubed (2004) for Nd, Albarède et al., JPET (1997) for Sr	LGV12	Langevin series					0.70409	1.3e-05															0.512838	8e-06			18.911	0.003	15.591	0.003	38.969	0.003
Luais, G-Cubed (2004)	LGV12	Langevin series																					0.51289	9e-06
Bosch et al., EPSL (2008) for Pb, Hf, Luais, G-Cubed (2004) for Nd, Albarède et al., JPET (1997) for Sr	LGV13	Langevin series					0.70409	1.7e-05															0.512828	1.1e-05			18.887	0.003	15.579	0.003	38.933	0.003
Bosch et al., EPSL (2008) for Pb, Nd, Hf, and Albarède et al. (1997) for Sr	LGV14	Langevin series					0.704212	7e-06	0.512826	8e-06	0.283016	6e-06															18.761	0.003	15.535	0.003	38.744	0.003
Bosch et al., EPSL (2008) for Pb, Nd, Hf, and Albarède et al. (1997) for Sr	LGV14	Langevin series					0.704211	2.4e-05	0.512803	1.9e-05	0.283035	7e-06
Bosch et al., EPSL (2008) for Pb, Nd, Hf, and Albarède et al. (1997) for Sr	LGV14	Langevin series							0.512811	6e-06	0.283017	1.4e-05
Luais, G-Cubed (2004)	LGV14	Langevin series																					0.512848	9e-06
Bosch et al., EPSL (2008) for Pb, Hf, Luais, G-Cubed (2004) for Nd, Albarède et al., JPET (1997) for Sr	LGV15	Langevin series					0.704058	1.4e-05															0.512851	1.2e-05			18.846	0.003	15.582	0.003	38.915	0.003
Luais, G-Cubed (2004)	LGV15	Langevin series																					0.512876	8e-06
Bosch et al., EPSL (2008) for Pb, Hf, Luais, G-Cubed (2004) for Nd, Albarède et al., JPET (1997) for Sr	LGV16	Langevin series					0.704209	1.5e-05															0.512878	8e-06			18.894	0.003	15.587	0.003	38.953	0.003
Luais, G-Cubed (2004)	LGV16	Langevin series																					0.51282	8e-06
Luais, G-Cubed (2004)	LGV16	Langevin series																					0.512825	1e-05
Bosch et al., EPSL (2008) for Pb, Nd, Hf, and Albarède et al. (1997) for Sr	LGV17	Langevin series					0.704227	1.7e-05	0.512839	7e-06	0.283019	1.1e-05															18.888	0.003	15.589	0.003	38.956	0.003
Bosch et al., EPSL (2008) for Pb, Nd, Hf, and Albarède et al. (1997) for Sr	LGV17	Langevin series							0.512795	1.3e-05	0.283028	5e-06
Bosch et al., EPSL (2008) for Pb, Nd, Hf, and Albarède et al. (1997) for Sr	LGV17	Langevin series							0.512852	6e-06
Luais, G-Cubed (2004)	LGV17	Langevin series																					0.512823	1e-05
Luais, G-Cubed (2004)	LGV17	Langevin series																					0.512843	1.1e-05
Bosch et al., EPSL (2008) for Pb, Hf, Luais, G-Cubed (2004) for Nd, Albarède et al., JPET (1997) for Sr	LGV18	Langevin series					0.704208	1.8e-05															0.512812	6e-06			18.905	0.003	15.594	0.003	38.978	0.003
Luais, G-Cubed (2004)	LGV18	Langevin series																					0.512819	9e-06
Luais, G-Cubed (2004)	LGV18	Langevin series																					0.512847	9e-06
Bosch et al., EPSL (2008) for Pb, Hf, Luais, G-Cubed (2004) for Nd, Albarède et al., JPET (1997) for Sr	LGV20	Langevin series					0.704126	1.7e-05															0.512819	7e-06			18.92	0.003	15.585	0.003	38.976	0.003
Bosch et al., EPSL (2008) for Pb, Hf, Luais, G-Cubed (2004) for Nd, Albarède et al., JPET (1997) for Sr	LGV21	Langevin series					0.704119	1.3e-05															0.51283	7e-06			18.961	0.003	15.598	0.003	39.024	0.003
Bosch et al., EPSL (2008) for Pb, Nd, Hf, and Albarède et al. (1997) for Sr	LGV22	Langevin series					0.704102	1.7e-05	0.512858	5e-06	0.283039	7e-06															18.968	0.003	15.596	0.003	39.016	0.003
Bosch et al., EPSL (2008) for Pb, Nd, Hf, and Albarède et al. (1997) for Sr	LGV22	Langevin series							0.512852	5e-06
Luais, G-Cubed (2004)	LGV22	Langevin series																					0.512864	8e-06
Luais, G-Cubed (2004)	LGV22	Langevin series																					0.512866	1.1e-05
Bosch et al., EPSL (2008) for Pb, Hf, Luais, G-Cubed (2004) for Nd, Albarède et al., JPET (1997) for Sr	LGV23	Langevin series					0.704163	1.8e-05															0.512835	7e-06			18.851	0.003	15.583	0.003	38.914	0.003
Luais, G-Cubed (2004)	LGV23	Langevin series																					0.512838	1.1e-05
Bosch et al., EPSL (2008) for Pb, Hf, Luais, G-Cubed (2004) for Nd, Albarède et al., JPET (1997) for Sr	LGV25	Langevin series					0.704166	1.4e-05															0.512868	8e-06			18.881	0.003	15.588	0.003	38.946	0.003
Luais, G-Cubed (2004)	LGV25	Langevin series																					0.512829	8e-06
Bosch et al., EPSL (2008) for Pb, Hf, Luais, G-Cubed (2004) for Nd, Albarède et al., JPET (1997) for Sr	LGV26	Langevin series					0.704042	1.5e-05															0.512899	8e-06			18.858	0.003	15.592	0.003	38.928	0.003
Bosch et al., EPSL (2008) for Pb, Hf, Luais, G-Cubed (2004) for Nd, Albarède et al., JPET (1997) for Sr	LGV26	Langevin series																					0.512888	1.1e-05			18.857	0.003	15.587	0.003	38.921	0.003
Bosch et al., EPSL (2008) for Pb, Hf, Luais, G-Cubed (2004) for Nd, Albarède et al., JPET (1997) for Sr	LGV27	Langevin series					0.704047	1.5e-05															0.512876	9e-06			18.874	0.003	15.584	0.003	38.928	0.003
Bosch et al., EPSL (2008) for Pb, Nd, Hf, and Albarède et al. (1997) for Sr	LGV28	Langevin series					0.704091	1.5e-05	0.512858	6e-06	0.283036	4e-06															18.838	0.003	15.59	0.003	38.908	0.003
Bosch et al., EPSL (2008) for Pb, Nd, Hf, and Albarède et al. (1997) for Sr	LGV28	Langevin series							0.512844	6e-06
Luais, G-Cubed (2004)	LGV28	Langevin series																					0.512887	8e-06
Luais, G-Cubed (2004)	LGV28	Langevin series																					0.512849	1e-05
Bosch et al., EPSL (2008) for Pb, Hf, Luais, G-Cubed (2004) for Nd, Albarède et al., JPET (1997) for Sr	LGV29	Langevin series					0.704106	1.7e-05															0.512876	1e-05			18.853	0.003	15.588	0.003	38.916	0.003
Bosch et al., EPSL (2008) for Pb, Nd, Hf, and Albarède et al. (1997) for Sr	L2001	1934		8.3e-05		Historical eruption	0.704118	1.1e-05	0.512848	5e-06	0.28303	4e-06															18.931	0.003	15.592	0.003	38.993	0.003
Bosch et al., EPSL (2008) for Pb, Nd, Hf, and Albarède et al. (1997) for Sr	L2001	1934		8.3e-05		Historical eruption			0.512831	3e-06
Bosch et al., EPSL (2008) for Pb, Nd, Hf, and Albarède et al. (1997) for Sr	M1701	1945		7.2e-05		Historical eruption	0.704156	1.7e-05	0.512858	4e-06	0.283031	4e-06															18.813	0.003	15.589	0.003	38.87	0.003
Bosch et al., EPSL (2008) for Pb, Nd, Hf, and Albarède et al. (1997) for Sr	M1701	1945		7.2e-05		Historical eruption			0.512851	6e-06
Luais, G-Cubed (2004)	M1701	1945		7.2e-05		Historical eruption	0.704069	3.2e-05															0.512898	1.4e-05
Bosch et al., EPSL (2008) for Pb, Nd, Hf, and Albarède et al. (1997) for Sr	N2201	1943		7.4e-05		Historical eruption																					18.898	0.003	15.589	0.003	38.971	0.003
Luais, G-Cubed (2004)	O1401	1948		6.9e-05		Historical eruption	0.704163	1.2e-05															0.512883	1.5e-05
Luais, G-Cubed (2004)	O1401	1948		6.9e-05		Historical eruption																	0.512872	1.9e-05
Luais, G-Cubed (2004)	O1402	1956		6.1e-05		Historical eruption																	0.512843	1.3e-05
Bosch et al., EPSL (2008) for Pb, Nd, Hf, and Albarède et al. (1997) for Sr	O2201	1802		0.000215		Historical eruption																					18.876	0.003	15.578	0.003	38.937	0.003
Bosch et al., EPSL (2008) for Pb, Nd, Hf, and Albarède et al. (1997) for Sr	O2202	1943		7.4e-05		Historical eruption																					18.87	0.003	15.588	0.003	38.934	0.003
Bosch et al., EPSL (2008) for Pb, Hf, Luais, G-Cubed (2004) for Nd, Albarède et al., JPET (1997) for Sr	P1601	1939		7.8e-05		Historical eruption	0.704116	2e-05															0.512895	7e-06			18.89	0.003	15.586	0.003	38.96	0.003
Luais, G-Cubed (2004)	P1401	1942		7.5e-05		Historical eruption	0.704138	1.9e-05															0.512863	1e-05
Bosch et al., EPSL (2008) for Pb, Hf, Luais, G-Cubed (2004) for Nd, Albarède et al., JPET (1997) for Sr	Q1301	1915		0.000102		Historical eruption	0.704072	3.2e-05															0.512876	1.3e-05			18.951	0.003	15.596	0.003	39.01	0.003
Luais, G-Cubed (2004)	Q1301	1915		0.000102		Historical eruption																	0.51289	9e-06
Bosch et al., EPSL (2008) for Pb, Nd, Hf, and Albarède et al. (1997) for Sr	Q1303	PdF historic				Historical eruption																					18.851	0.003	15.581	0.003	38.916	0.003
Bosch et al., EPSL (2008) for Pb, Nd, Hf, and Albarède et al. (1997) for Sr	Q1401	1927		9e-05		Historical eruption																					18.938	0.003	15.593	0.003	39.004	0.003
Bosch et al., EPSL (2008) for Pb, Hf, Luais, G-Cubed (2004) for Nd, Albarède et al., JPET (1997) for Sr	R1201	1905		0.000112		Historical eruption	0.704134	3.3e-05															0.512875	1.3e-05			18.915	0.003	15.59	0.003	39.002	0.003
Bosch et al., EPSL (2008) for Pb, Nd, Hf, and Albarède et al. (1997) for Sr	R1301	1700		0.000317		Historical eruption																					18.915	0.003	15.59	0.003	39.001	0.003
Bosch et al., EPSL (2008) for Pb, Nd, Hf, and Albarède et al. (1997) for Sr	R1602	1931		8.6e-05		Historical eruption																					18.9	0.003	15.59	0.003	38.965	0.003
Bosch et al., EPSL (2008) for Pb, Nd, Hf, and Albarède et al. (1997) for Sr	R1801	PdF historic				Historical eruption																					18.919	0.003	15.586	0.003	38.97	0.003
Bosch et al., EPSL (2008) for Pb, Nd, Hf, and Albarède et al. (1997) for Sr	R2301	PdF historic				Historical eruption																					18.888	0.003	15.586	0.003	38.956	0.003
Luais, G-Cubed (2004) for Nd, Albarède et al., JPET (1997) for Sr	S1901	1901		0.000116		Historical eruption	0.704104	2.8e-05															0.512879	1.3e-05
Luais, G-Cubed (2004) for Nd, Albarède et al., JPET (1997) for Sr	S1901	1901		0.000116		Historical eruption																	0.512896	1.1e-05
Bosch et al., EPSL (2008) for Pb, Nd, Hf, and Albarède et al. (1997) for Sr	S1201	1905		0.000112		Historical eruption	0.704185	1.4e-05	0.512851	5e-06	0.283033	5e-06															18.909	0.003	15.584	0.003	38.985	0.003
Bosch et al., EPSL (2008) for Pb, Nd, Hf, and Albarède et al. (1997) for Sr	S1201	1905		0.000112		Historical eruption			0.512834	3e-06
Bosch et al., EPSL (2008) for Pb, Nd, Hf, and Albarède et al. (1997) for Sr	S1401	1915		0.000102		Historical eruption																					18.861	0.003	15.584	0.003	38.933	0.003
Bosch et al., EPSL (2008) for Pb, Nd, Hf, and Albarède et al. (1997) for Sr	S2301	PdF historic				Historical eruption																					18.877	0.003	15.582	0.003	38.932	0.003
Luais, G-Cubed (2004)	T1601	1952		6.5e-05		Historical eruption	0.70411	1e-05															0.51287	1.3e-05
Bosch et al., EPSL (2008) for Pb, Nd, Hf, and Albarède et al. (1997) for Sr	T1602	1931		8.6e-05		Historical eruption	0.704117	1.4e-05	0.512852	5e-06	0.283025	1.1e-05															18.79	0.003	15.564	0.003	38.824	0.003
Bosch et al., EPSL (2008) for Pb, Nd, Hf, and Albarède et al. (1997) for Sr	T1602	1931		8.6e-05		Historical eruption			0.512835	3e-06	0.28304
Luais, G-Cubed (2004)	T1602	1931		8.6e-05		Historical eruption	0.704111	1.5e-05															0.512881	1.7e-05
Luais, G-Cubed (2004)	T1602	1931		8.6e-05		Historical eruption																	0.512902	1.8e-05
Bosch et al., EPSL (2008) for Pb, Nd, Hf, and Albarède et al. (1997) for Sr	T1902	1927		9e-05		Historical eruption	0.704159	1.4e-05	0.512841	4e-06	0.283027	1.3e-05															18.868	0.003	15.575	0.003	38.866	0.003
Bosch et al., EPSL (2008) for Pb, Nd, Hf, and Albarède et al. (1997) for Sr	T1902	1927		9e-05		Historical eruption			0.512827	2e-05	0.283057	6e-06
Bosch et al., EPSL (2008) for Pb, Nd, Hf, and Albarède et al. (1997) for Sr	T1904	1953		6.4e-05		Historical eruption																					18.88	0.003	15.583	0.003	38.947	0.003
Luais, G-Cubed (2004)	T1903	1953		6.4e-05		Historical eruption	0.704138	1.7e-05															0.51287	1.3e-05
Bosch et al., EPSL (2008) for Pb, Hf, Luais, G-Cubed (2004) for Nd, Albarède et al., JPET (1997) for Sr	T2101	1927		9e-05		Historical eruption	0.704169	2.4e-05															0.512888	7e-06			18.885	0.003	15.587	0.003	38.968	0.003
Bosch et al., EPSL (2008) for Pb, Hf, Luais, G-Cubed (2004) for Nd, Albarède et al., JPET (1997) for Sr	RP01	Rempart series					0.704179	1.5e-05															0.512793	8e-06			18.999	0.003	15.598	0.003	39.07	0.003
Luais, G-Cubed (2004)	RP01	Rempart series																					0.512779	8e-06
Bosch et al., EPSL (2008) for Pb, Hf, Luais, G-Cubed (2004) for Nd, Albarède et al., JPET (1997) for Sr	RP02	Rempart series					0.704122	1.8e-05															0.512778	1.1e-05			18.981	0.003	15.605	0.003	39.052	0.003
Luais, G-Cubed (2004)	RP02	Rempart series																					0.512819	9e-06
Bosch et al., EPSL (2008) for Pb, Hf, Luais, G-Cubed (2004) for Nd, Albarède et al., JPET (1997) for Sr	RP03	Rempart series					0.704136	1.7e-05															0.512808	9e-06			18.934	0.003	15.594	0.003	38.989	0.003
Luais, G-Cubed (2004)	RP03	Rempart series																					0.51285	9e-06
Bosch et al., EPSL (2008) for Pb, Hf, Luais, G-Cubed (2004) for Nd, Albarède et al., JPET (1997) for Sr	RP04	Rempart series					0.704083	1.5e-05															0.512823	1e-05			18.945	0.003	15.592	0.003	39.001	0.003
Bosch et al., EPSL (2008) for Pb, Hf, Luais, G-Cubed (2004) for Nd, Albarède et al., JPET (1997) for Sr	RP05	Rempart series					0.704148	2e-05															0.512796	9e-06			18.965	0.003	15.591	0.003	39.021	0.003
Luais, G-Cubed (2004)	RP05	Rempart series																					0.512796	1e-05
Bosch et al., EPSL (2008) for Pb, Hf, Luais, G-Cubed (2004) for Nd, Albarède et al., JPET (1997) for Sr	RP06	Rempart series					0.704148	1.4e-05															0.51282	8e-06			18.983	0.003	15.593	0.003	39.039	0.003
Luais, G-Cubed (2004)	RP06	Rempart series																					0.512824	1.4e-05
Bosch et al., EPSL (2008) for Pb, Hf, Luais, G-Cubed (2004) for Nd, Albarède et al., JPET (1997) for Sr	RP07	Rempart series					0.704092	1.7e-05															0.512786	6e-06			18.956	0.003	15.588	0.003	39.017	0.003
Luais, G-Cubed (2004)	RP07	Rempart series																					0.512799	8e-06
Bosch et al., EPSL (2008) for Pb, Hf, Luais, G-Cubed (2004) for Nd, Albarède et al., JPET (1997) for Sr	RP09	Rempart series					0.704137	1.7e-05															0.512821	1e-05			18.94	0.003	15.588	0.003	39.013	0.003
Bosch et al., EPSL (2008) for Pb, Hf, Luais, G-Cubed (2004) for Nd, Albarède et al., JPET (1997) for Sr	RP10	Rempart series					0.704118	2e-05															0.512791	7e-06			18.947	0.003	15.594	0.003	39.012	0.003
Luais, G-Cubed (2004)	RP10	Rempart series																					0.512817	1.2e-05
Bosch et al., EPSL (2008) for Pb, Hf, Luais, G-Cubed (2004) for Nd, Albarède et al., JPET (1997) for Sr	RP11	Rempart series					0.704114	1.5e-05															0.512776	1.3e-05			18.934	0.003	15.586	0.003	39.001	0.003
Luais, G-Cubed (2004)	RP11	Rempart series																					0.51281	7e-06
Bosch et al., EPSL (2008) for Pb, Hf, Luais, G-Cubed (2004) for Nd, Albarède et al., JPET (1997) for Sr	RP12	Rempart series					0.704053	1.8e-05															0.512777	9e-06			18.996	0.003	15.592	0.003	39.059	0.003
Luais, G-Cubed (2004)	RP12	Rempart series																					0.512817	9e-06
Bosch et al., EPSL (2008) for Pb, Hf, Luais, G-Cubed (2004) for Nd, Albarède et al., JPET (1997) for Sr	RP13	Rempart series					0.704145	1.5e-05															0.512801	7e-06			18.992	0.003	15.596	0.003	39.073	0.003
Luais, G-Cubed (2004)	RP13	Rempart series																					0.51283	6e-06
Bosch et al., EPSL (2008) for Pb, Nd, Hf, and Albarède et al. (1997) for Sr	RP14	Rempart series					0.704061	2e-05	0.512867	5e-06	0.28303	5e-06															18.986	0.003	15.591	0.003	39.056	0.003
Bosch et al., EPSL (2008) for Pb, Nd, Hf, and Albarède et al. (1997) for Sr	RP14	Rempart series					0.704061	2e-05	0.51287	6e-06
Luais, G-Cubed (2004)	RP14	Rempart series																					0.512803	7e-06
Luais, G-Cubed (2004)	RP14	Rempart series																					0.512811	8e-06
Bosch et al., EPSL (2008) for Pb, Hf, Luais, G-Cubed (2004) for Nd, Albarède et al., JPET (1997) for Sr	RP15	Rempart series					0.704084	1.5e-05															0.51282	5e-06			19	0.003	15.596	0.003	39.075	0.003
Luais, G-Cubed (2004)	RP15	Rempart series																					0.512829	7e-06
Bosch et al., EPSL (2008) for Pb, Hf, Luais, G-Cubed (2004) for Nd, Albarède et al., JPET (1997) for Sr	RP16	Rempart series					0.704149	1.5e-05															0.512807	7e-06			18.94	0.003	15.591	0.003	39.002	0.003
Luais, G-Cubed (2004)	RP16	Rempart series																					0.512814	7e-06
Bosch et al., EPSL (2008) for Pb, Hf, Luais, G-Cubed (2004) for Nd, Albarède et al., JPET (1997) for Sr	RP17	Rempart series					0.704056	1.8e-05															0.512824	7e-06			18.969	0.003	15.593	0.003	39.04	0.003
Bosch et al., EPSL (2008) for Pb, Hf, Luais, G-Cubed (2004) for Nd, Albarède et al., JPET (1997) for Sr	RP18	Rempart series					0.704156	1.4e-05															0.512756	9e-06			18.977	0.003	15.583	0.003	39.04	0.003
Bosch et al., EPSL (2008) for Pb, Hf, Luais, G-Cubed (2004) for Nd, Albarède et al., JPET (1997) for Sr	RP19	Rempart series					0.70405	2.3e-05															0.512823	5e-06			18.996	0.003	15.596	0.003	39.064	0.003
Luais, G-Cubed (2004)	RP19	Rempart series																					0.512818	1.6e-05
Bosch et al., EPSL (2008) for Pb, Hf, Luais, G-Cubed (2004) for Nd, Albarède et al., JPET (1997) for Sr	RP20	Rempart series					0.704104	2e-05															0.51281	9e-06			18.971	0.003	15.599	0.003	39.046	0.003
Bosch et al., EPSL (2008) for Pb, Hf, Luais, G-Cubed (2004) for Nd, Albarède et al., JPET (1997) for Sr	RP21	Rempart series					0.704115	1.7e-05															0.512763	9e-06			18.966	0.003	15.59	0.003	39.034	0.003
Luais, G-Cubed (2004)	RP21	Rempart series																					0.51278	8e-06
Bosch et al., EPSL (2008) for Pb, Nd, Hf, and Albarède et al. (1997) for Sr	RP23	Rempart series					0.704063	1.8e-05	0.512861	6e-06	0.283026	6e-06															18.964	0.003	15.592	0.003	39.029	0.003
Bosch et al., EPSL (2008) for Pb, Nd, Hf, and Albarède et al. (1997) for Sr	RP23	Rempart series					0.704063	1.4e-05	0.512844	7e-06
Luais, G-Cubed (2004)	RP23	Rempart series																					0.512772	9e-06
Luais, G-Cubed (2004)	RP23	Rempart series																					0.512806	7e-06
Bosch et al., EPSL (2008) for Pb, Hf, Luais, G-Cubed (2004) for Nd, Albarède et al., JPET (1997) for Sr	RP24	Rempart series					0.704049	1.8e-05															0.512835	7e-06			18.962	0.003	15.583	0.003	39.015	0.003
Bosch et al., EPSL (2008) for Pb, Nd, Hf, and Albarède et al. (1997) for Sr	RP24	Rempart series																									18.97	0.003	15.587	0.003	39.028	0.003
Bosch et al., EPSL (2008) for Pb, Hf, Luais, G-Cubed (2004) for Nd, Albarède et al., JPET (1997) for Sr	RP25	Rempart series					0.704034	1.8e-05															0.512813	7e-06			18.932	0.003	15.584	0.003	38.981	0.003
Bosch et al., EPSL (2008) for Pb, Hf, Luais, G-Cubed (2004) for Nd, Albarède et al., JPET (1997) for Sr	RP26	Rempart series					0.704093	2e-05															0.512825	8e-06			18.941	0.003	15.593	0.003	39.023	0.003
Luais, G-Cubed (2004)	RP26	Rempart series																					0.512825	7e-06
Bosch et al., EPSL (2008) for Pb, Hf, Luais, G-Cubed (2004) for Nd, Albarède et al., JPET (1997) for Sr	RP27	Rempart series					0.704074	1.8e-05															0.512787	7e-06			18.962	0.003	15.592	0.003	39.035	0.003
Luais, G-Cubed (2004)	RP27	Rempart series																					0.512824	1.4e-05
Bosch et al., EPSL (2008) for Pb, Hf, Luais, G-Cubed (2004) for Nd, Albarède et al., JPET (1997) for Sr	RP28	Rempart series					0.704086	2e-05															0.512823	6e-06			18.926	0.003	15.592	0.003	39.002	0.003
Bosch et al., EPSL (2008) for Pb, Hf, Luais, G-Cubed (2004) for Nd, Albarède et al., JPET (1997) for Sr	RP29	Rempart series					0.704129	2e-05															0.512816	9e-06			18.924	0.003	15.589	0.003	38.994	0.003
Bosch et al., EPSL (2008) for Pb, Hf, Luais, G-Cubed (2004) for Nd, Albarède et al., JPET (1997) for Sr	RP30	Rempart series					0.704123	1.3e-05															0.512812	9e-06			18.928	0.003	15.591	0.003	39.005	0.003
Bosch et al., EPSL (2008) for Pb, Nd, Hf, and Albarède et al. (1997) for Sr	RP31	Rempart series					0.704117	2.1e-05	0.512837	9e-06	0.28302	7e-06															18.892	0.003	15.586	0.003	38.955	0.003
Luais, G-Cubed (2004)	RP31	Rempart series																					0.512806	8e-06
Bosch et al., EPSL (2008) for Pb, Nd, Hf, and Albarède et al. (1997) for Sr	RP32	Rempart series					0.704065	2.1e-05	0.512861	6e-06	0.283036	5e-06															18.952	0.003	15.593	0.003	39.018	0.003
Bosch et al., EPSL (2008) for Pb, Nd, Hf, and Albarède et al. (1997) for Sr	RP32	Rempart series							0.512843	6e-06
Luais, G-Cubed (2004)	RP32	Rempart series																					0.512751	1e-05
Luais, G-Cubed (2004)	RP32	Rempart series																					0.512791	1.1e-05
Bosch et al., EPSL (2008) for Pb, Nd, Hf, and Albarède et al. (1997) for Sr	R01	Nez de Bœuf series																									18.847	0.003	15.607	0.003	38.914	0.003
Bosch et al., EPSL (2008) for Pb, Nd, Hf, and Albarède et al. (1997) for Sr	R02	Nez de Bœuf series																									18.852	0.003	15.582	0.003	38.926	0.003
Bosch et al., EPSL (2008) for Pb, Nd, Hf, and Albarède et al. (1997) for Sr	R03	Nez de Bœuf series																									18.855	0.003	15.592	0.003	38.935	0.003
Bosch et al., EPSL (2008) for Pb, Nd, Hf, and Albarède et al. (1997) for Sr	R04	Nez de Bœuf series							0.512854	6e-06	0.283011	4e-06															18.909	0.003	15.592	0.003	38.97	0.003
Bosch et al., EPSL (2008) for Pb, Nd, Hf, and Albarède et al. (1997) for Sr	R04	Nez de Bœuf series							0.512844	5e-06
Bosch et al., EPSL (2008) for Pb, Nd, Hf, and Albarède et al. (1997) for Sr	R05	Nez de Bœuf series																									18.993	0.003	15.597	0.003	39.041	0.003
Bosch et al., EPSL (2008) for Pb, Nd, Hf, and Albarède et al. (1997) for Sr	R06	Nez de Bœuf series							0.512851	5e-06	0.283026	5e-06															18.844	0.003	15.574	0.003	38.883	0.003
Bosch et al., EPSL (2008) for Pb, Nd, Hf, and Albarède et al. (1997) for Sr	R07	Nez de Bœuf series																									18.954	0.003	15.594	0.003	39.026	0.003
Bosch et al., EPSL (2008) for Pb, Nd, Hf, and Albarède et al. (1997) for Sr	R08	Nez de Bœuf series																									18.917	0.003	15.588	0.003	38.977	0.003
Bosch et al., EPSL (2008) for Pb, Nd, Hf, and Albarède et al. (1997) for Sr	R09	Nez de Bœuf series																									18.918	0.003	15.592	0.003	38.982	0.003
Bosch et al., EPSL (2008) for Pb, Nd, Hf, and Albarède et al. (1997) for Sr	R10	Nez de Bœuf series																									18.907	0.003	15.588	0.003	38.973	0.003
Bosch et al., EPSL (2008) for Pb, Nd, Hf, and Albarède et al. (1997) for Sr	R11	Nez de Bœuf series					0.704222	7e-06	0.51284	6e-06	0.283014	6e-06															18.865	0.003	15.603	0.003	38.946	0.003
Bosch et al., EPSL (2008) for Pb, Nd, Hf, and Albarède et al. (1997) for Sr	R11	Nez de Bœuf series							0.512823	6e-06	0.283015	6e-06
Bosch et al., EPSL (2008) for Pb, Nd, Hf, and Albarède et al. (1997) for Sr	R12	Nez de Bœuf series					0.704056	7e-06	0.512843	6e-06	0.283029	5e-06															19.012	0.003	15.604	0.003	39.073	0.003
Bosch et al., EPSL (2008) for Pb, Nd, Hf, and Albarède et al. (1997) for Sr	R12	Nez de Bœuf series							0.512836	3e-06
Bosch et al., EPSL (2008) for Pb, Nd, Hf, and Albarède et al. (1997) for Sr	R13	Nez de Bœuf series																									18.912	0.003	15.595	0.003	38.989	0.003
Vlastélic et al., JVGR (2009)	010702-1	June 2001		1.6e-05		Historical eruption							18.8817	0.0015	15.5918	0.0016	38.9764	0.0017
Vlastélic et al., JVGR (2009)	010702-2	June 2001		1.6e-05		Historical eruption	0.704174	9e-06	0.512845	8e-06			18.8842	0.0015	15.5921	0.0016	38.9806	0.0017
Vlastélic et al., JVGR (2009)	010702-2 q	June 2001		1.6e-05		Historical eruption	0.704172	9e-06	0.512843	8e-06			18.8863	0.0015	15.5927	0.0016	38.9841	0.0017
Vlastélic et al., JVGR (2009)	0502-263	February 2005		1.2e-05		Historical eruption	0.704182	9e-06	0.512847	8e-06
Vlastélic et al., JVGR (2009)	0601-181	December 2005		1.1e-05		Historical eruption	0.704173	9e-06	0.512853	8e-06
Vlastélic et al., JVGR (2009)	0608-302	30 August 2006		1.1e-05		Historical eruption							18.9051	0.0015	15.5946	0.0016	39.0041	0.0017
Vlastélic et al., JVGR (2009)	0608-311	30 August 2006		1.1e-05		Historical eruption							18.9007	0.0015	15.5906	0.0016	38.9941	0.0017
Vlastélic et al., JVGR (2009)	0609-131	30 August 2006		1.1e-05		Historical eruption							18.903	0.0015	15.5918	0.0016	38.998	0.0017
Vlastélic et al., JVGR (2009)	0609-281	30 August 2006		1.1e-05		Historical eruption							18.903	0.0015	15.5924	0.0016	38.9986	0.0017
Vlastélic et al., JVGR (2009)	0610-111	30 August 2006		1.1e-05		Historical eruption							18.9037	0.0015	15.5934	0.0016	38.9999	0.0017
Vlastélic et al., JVGR (2009)	0610-261	30 August 2006		1.1e-05		Historical eruption							18.9031	0.0015	15.5949	0.0016	39.0059	0.0017
Vlastélic et al., JVGR (2009)	0610-311	30 August 2006		1.1e-05		Historical eruption							18.9036	0.0015	15.5933	0.0016	39.0002	0.0017
Vlastélic et al., JVGR (2009)	0611-142	30 August 2006		1.1e-05		Historical eruption							18.8998	0.0015	15.5894	0.0016	38.9891	0.0017
Vlastélic et al., JVGR (2009)	0612-111	30 August 2006		1.1e-05		Historical eruption							18.9027	0.0015	15.5932	0.0016	38.9996	0.0017
Vlastélic et al., JVGR (2009)	0612-191	30 August 2006		1.1e-05		Historical eruption							18.9	0.0015	15.5895	0.0016	38.9909	0.0017
Vlastélic et al., JVGR (2009)	0612-281	30 August 2006		1.1e-05		Historical eruption							18.9016	0.0015	15.5915	0.0016	38.9931	0.0017
Vlastélic et al., JVGR (2009)	0702-18-2	18 February 2007		1e-05		Historical eruption							18.9054	0.0015	15.595	0.0016	39.0031	0.0017
Vlastélic et al., JVGR (2009)	0702-18-3	18 February 2007		1e-05		Historical eruption							18.9042	0.0015	15.5935	0.0016	39.0008	0.0017
Vlastélic et al., JVGR (2009)	070331-1	30 March 2007		1e-05		Historical eruption							18.9038	0.0015	15.593	0.0016	38.9981	0.0017
Vlastélic et al., JVGR (2009)	070402-1	2 April 2007		1e-05		Historical eruption							18.9046	0.0015	15.5935	0.0016	39.0003	0.0017
Vlastélic et al., JVGR (2009)	070403-	2 April 2007		1e-05		Historical eruption							18.9025	0.0015	15.5917	0.0016	38.9946	0.0017
Vlastélic et al., JVGR (2009)	070404-	2 April 2007		1e-05		Historical eruption							18.903	0.0015	15.5944	0.0016	38.9998	0.0017
Vlastélic et al., JVGR (2009)	070405-1	2 April 2007		1e-05		Historical eruption							18.8356	0.0015	15.5843	0.0016	38.9149	0.0017
Vlastélic et al., JVGR (2009)	070405-2	2 April 2007		1e-05		Historical eruption							18.9087	0.0015	15.5922	0.0016	38.9936	0.0017
Vlastélic et al., JVGR (2009)	070406-	2 April 2007		1e-05		Historical eruption							18.9079	0.0015	15.5934	0.0016	38.9947	0.0017
Vlastélic et al., JVGR (2009)	070406-1	2 April 2007		1e-05		Historical eruption							18.911	0.0015	15.593	0.0016	38.9977	0.0017
Vlastélic et al., JVGR (2009)	070407-1	2 April 2007		1e-05		Historical eruption							18.9064	0.0015	15.5928	0.0016	38.9969	0.0017
Vlastélic et al., JVGR (2009)	070408-1	2 April 2007		1e-05		Historical eruption							18.9074	0.0015	15.5932	0.0016	39.0005	0.0017
Vlastélic et al., JVGR (2009)	070417-1	2 April 2007		1e-05		Historical eruption							18.909	0.0015	15.5953	0.0016	39.0074	0.0017
Vlastélic et al., JVGR (2009)	070420-2	2 April 2007		1e-05		Historical eruption							18.9017	0.0015	15.5918	0.0016	38.9898	0.0017
Vlastélic et al., JVGR (2009)	070420-2 dup	2 April 2007		1e-05		Historical eruption							18.903	0.0015	15.5899	0.0016	38.9871	0.0017
Vlastélic et al., JVGR (2009)	070425-1	2 April 2007		1e-05		Historical eruption							18.9059	0.0015	15.5922	0.0016	38.9944	0.0017
Vlastélic et al., JVGR (2009)	070425-2	2 April 2007		1e-05		Historical eruption							18.9069	0.0015	15.5934	0.0016	38.9997	0.0017
Vlastélic et al., JVGR (2009)	070425-2 dup	2 April 2007		1e-05		Historical eruption							18.9067	0.0015	15.5923	0.0016	38.9955	0.0017
Vlastélic et al., JVGR (2009)	070428-1	2 April 2007		1e-05		Historical eruption							18.9076	0.0015	15.5946	0.0016	39.0028	0.0017
Vlastélic et al., JVGR (2009)	070429-1	2 April 2007		1e-05		Historical eruption							18.9083	0.0015	15.5936	0.0016	38.9994	0.0017
Vlastélic et al., JVGR (2009)	070429-1 dup	2 April 2007		1e-05		Historical eruption							18.9083	0.0015	15.5934	0.0016	38.9999	0.0017
Vlastélic et al., JVGR (2009)	10S11	December 1975		4.2e-05		Historical eruption							18.9103	0.0015	15.5953	0.0016	39.0186	0.0017
Vlastélic et al., JVGR (2009)	1972–12	October 1972		4.5e-05		Historical eruption							18.9126	0.0015	15.5976	0.0016	39.0192	0.0017
Vlastélic et al., JVGR (2009)	1972–13	October 1972		4.5e-05		Historical eruption							18.9081	0.0015	15.5954	0.0016	39.0178	0.0017
Vlastélic et al., JVGR (2009)	1X9	December 1975		4.1e-05		Historical eruption							18.9109	0.0015	15.595	0.0016	39.0154	0.0017
Vlastélic et al., JVGR (2009)	5R12	November 1976		4.1e-05		Historical eruption							18.9208	0.0015	15.5973	0.0016	39.0285	0.0017
Vlastélic et al., JVGR (2009)	6S11	December 1975		4.1e-05		Historical eruption							18.911	0.0015	15.5961	0.0016	39.0172	0.0017
Vlastélic et al., JVGR (2009)	6T11F	December 1975		4.1e-05		Historical eruption							18.9156	0.0015	15.5973	0.0016	39.0259	0.0017
Vlastélic et al., JVGR (2009)	795-23	28 May 1979		3.8e-05		Historical eruption							18.9316	0.0015	15.5973	0.0016	39.029	0.0017
Vlastélic et al., JVGR (2009)	7W10	December 1975		4.1e-05		Historical eruption							18.9108	0.0015	15.5934	0.0016	39.0129	0.0017
Vlastélic et al., JVGR (2009)	80–75	November 1975		4.2e-05		Historical eruption							18.9061	0.0015	15.5946	0.0016	39.0105	0.0017
Vlastélic et al., JVGR (2009)	80–76	May 1973		4.4e-05		Historical eruption							18.91	0.0015	15.595	0.0016	39.0168	0.0017
Vlastélic et al., JVGR (2009)	80–89	June 1972		4.5e-05		Historical eruption							18.9164	0.0015	15.5959	0.0016	39.0204	0.0017
Vlastélic et al., JVGR (2009)	80–91	March 1966		5.1e-05		Historical eruption							18.9173	0.0015	15.5951	0.0016	39.0198	0.0017
Vlastélic et al., JVGR (2009)	80–99	September 1957		6e-05		Historical eruption							18.9013	0.0015	15.5927	0.0016	38.9988	0.0017
Vlastélic et al., JVGR (2009)	8102-16	3 February 1981		3.6e-05		Historical eruption							18.9335	0.0015	15.6022	0.0016	39.0427	0.0017
Vlastélic et al., JVGR (2009)	813-1	3 February 1981		3.6e-05		Historical eruption							18.9355	0.0015	15.5989	0.0016	39.0343	0.0017
Vlastélic et al., JVGR (2009)	814-1	3 February 1981		3.6e-05		Historical eruption							18.9343	0.0015	15.5993	0.0016	39.0339	0.0017
Vlastélic et al., JVGR (2009)	83-210	4 December 1983		3.4e-05		Historical eruption							18.9387	0.0015	15.5984	0.0016	39.0353	0.0017
Vlastélic et al., JVGR (2009)	83-290	4 December 1983		3.4e-05		Historical eruption							18.9402	0.0015	15.6002	0.0016	39.0419	0.0017
Vlastélic et al., JVGR (2009)	83-409	4 December 1983		3.4e-05		Historical eruption							18.9352	0.0015	15.5981	0.0016	39.0362	0.0017
Vlastélic et al., JVGR (2009)	83-409 dup	4 December 1983		3.4e-05		Historical eruption							18.9369	0.0015	15.5973	0.0016	39.0343	0.0017
Vlastélic et al., JVGR (2009)	83-63	4 December 1983		3.4e-05		Historical eruption							18.9395	0.0015	15.5993	0.0016	39.0394	0.0017
Vlastélic et al., JVGR (2009)	841-240	18 January 1984		3.3e-05		Historical eruption							18.935	0.0015	15.5988	0.0016	39.0324	0.0017
Vlastélic et al., JVGR (2009)	841-272	18 January 1984		3.3e-05		Historical eruption							18.9398	0.0015	15.5987	0.0016	39.0378	0.0017
Vlastélic et al., JVGR (2009)	842-75	18 January 1984		3.3e-05		Historical eruption							18.9425	0.0015	15.6015	0.0016	39.048	0.0017
Vlastélic et al., JVGR (2009)	8512-23	2 December 1985		3.2e-05		Historical eruption							18.9387	0.0015	15.5983	0.0016	39.0357	0.0017
Vlastélic et al., JVGR (2009)	856-141	14 June 1985		3.2e-05		Historical eruption							18.9423	0.0015	15.6008	0.0016	39.0447	0.0017
Vlastélic et al., JVGR (2009)	858-142	5 August 1985		3.2e-05		Historical eruption							18.9427	0.0015	15.5994	0.0016	39.0399	0.0017
Vlastélic et al., JVGR (2009)	858-281	5 August 1985		3.2e-05		Historical eruption	0.704189	9e-06	0.51285	8e-06			18.9437	0.0015	15.6009	0.0016	39.0448	0.0017
Vlastélic et al., JVGR (2009)	858-73	5 August 1985		3.2e-05		Historical eruption							18.9426	0.0015	15.5995	0.0016	39.0407	0.0017
Vlastélic et al., JVGR (2009)	859-161	6 September 1985		3.2e-05		Historical eruption							18.9355	0.0015	15.5981	0.0016	39.0326	0.0017
Vlastélic et al., JVGR (2009)	859-261	6 September 1985		3.2e-05		Historical eruption							18.9396	0.0015	15.5979	0.0016	39.0342	0.0017
Vlastélic et al., JVGR (2009)	859-301	6 September 1985		3.2e-05		Historical eruption							18.9368	0.0015	15.5992	0.0016	39.0354	0.0017
Vlastélic et al., JVGR (2009)	859-61	6 September 1985		3.2e-05		Historical eruption							18.9385	0.0015	15.5989	0.0016	39.0348	0.0017
Vlastélic et al., JVGR (2009)	861-173	29 December 1985		3.1e-05		Historical eruption							18.9369	0.0015	15.5978	0.0016	39.0311	0.0017
Vlastélic et al., JVGR (2009)	861-62	29 December 1985		3.1e-05		Historical eruption							18.9378	0.0015	15.5984	0.0016	39.0331	0.0017
Vlastélic et al., JVGR (2009)	8611-12	12 November 1986		3.1e-05		Historical eruption							18.9138	0.0015	15.5964	0.0016	39.0047	0.0017
Vlastélic et al., JVGR (2009)	8611-26	26 November 1986		3.1e-05		Historical eruption							18.9108	0.0015	15.5962	0.0016	39.0012	0.0017
Vlastélic et al., JVGR (2009)	8612-152	6 December 1986		3.1e-05		Historical eruption							18.9131	0.0015	15.5971	0.0016	39.0053	0.0017
Vlastélic et al., JVGR (2009)	8612-71	6 December 1986		3.1e-05		Historical eruption							18.912	0.0015	15.5956	0.0016	39.0017	0.0017
Vlastélic et al., JVGR (2009)	863-191	19 March 1986		3.1e-05		Historical eruption							18.9298	0.0015	15.5981	0.0016	39.0238	0.0017
Vlastélic et al., JVGR (2009)	863-204	19 March 1986		3.1e-05		Historical eruption							18.9301	0.0015	15.5986	0.0016	39.0253	0.0017
Vlastélic et al., JVGR (2009)	863-221	19 March 1986		3.1e-05		Historical eruption							18.9309	0.0015	15.5989	0.0016	39.0244	0.0017
Vlastélic et al., JVGR (2009)	863-242	19 March 1986		3.1e-05		Historical eruption							18.925	0.0015	15.5985	0.0016	39.016	0.0017
Vlastélic et al., JVGR (2009)	863-251	19 March 1986		3.1e-05		Historical eruption							18.9255	0.0015	15.5975	0.0016	39.0163	0.0017
Vlastélic et al., JVGR (2009)	863-281	19 March 1986		3.1e-05		Historical eruption	0.704179	9e-06	0.512853	8e-06			18.9178	0.0015	15.5963	0.0016	39.0048	0.0017
Vlastélic et al., JVGR (2009)	864-A101	19 March 1986		3.1e-05		Historical eruption							18.9277	0.0015	15.5998	0.0016	39.0239	0.0017
Vlastélic et al., JVGR (2009)	864-A113	19 March 1986		3.1e-05		Historical eruption							18.9374	0.0015	15.5985	0.0016	39.0329	0.0017
Vlastélic et al., JVGR (2009)	871-170	6 December 1986		3e-05		Historical eruption							18.9074	0.0015	15.5948	0.0016	38.9939	0.0017
Vlastélic et al., JVGR (2009)	871-82	6 December 1986		3e-05		Historical eruption							18.9108	0.0015	15.5956	0.0016	38.9986	0.0017
Vlastélic et al., JVGR (2009)	8711-61	6 November 1987		3e-05		Historical eruption							18.903	0.0015	15.5954	0.0016	38.9955	0.0017
Vlastélic et al., JVGR (2009)	8712-221	30 November 1987		3e-05		Historical eruption							18.8985	0.0015	15.5945	0.0016	38.9905	0.0017
Vlastélic et al., JVGR (2009)	8712-51	30 November 1987		3e-05		Historical eruption							18.8986	0.0015	15.5938	0.0016	38.9907	0.0017
Vlastélic et al., JVGR (2009)	876-152	10 June 1987		3e-05		Historical eruption							18.9099	0.0015	15.5954	0.0016	38.9972	0.0017
Vlastélic et al., JVGR (2009)	877-191	19 July 1987		3e-05		Historical eruption							18.9043	0.0015	15.5959	0.0016	38.9976	0.0017
Vlastélic et al., JVGR (2009)	8812-181	14 December 1988		2.9e-05		Historical eruption							18.8932	0.0015	15.5921	0.0016	38.9841	0.0017
Vlastélic et al., JVGR (2009)	882-140	7 February 1988		2.9e-05		Historical eruption							18.8988	0.0015	15.5978	0.0016	39.0042	0.0017
Vlastélic et al., JVGR (2009)	882-90	7 February 1988		2.9e-05		Historical eruption							18.8979	0.0015	15.5952	0.0016	38.995	0.0017
Vlastélic et al., JVGR (2009)	883-250	7 February 1988		2.9e-05		Historical eruption							18.8964	0.0015	15.594	0.0016	38.9886	0.0017
Vlastélic et al., JVGR (2009)	885-1	18 May 1988		2.9e-05		Historical eruption	0.704164	9e-06	0.512855	8e-06			18.8937	0.0015	15.5942	0.0016	38.9881	0.0017
Vlastélic et al., JVGR (2009)	887-1	1 July 1988		2.9e-05		Historical eruption							18.8931	0.0015	15.5943	0.0016	38.9875	0.0017
Vlastélic et al., JVGR (2009)	888-311	31 August 1988		2.9e-05		Historical eruption							18.8896	0.0015	15.593	0.0016	38.9818	0.0017
Vlastélic et al., JVGR (2009)	8V9a	December 1975		4.1e-05		Historical eruption							18.9098	0.0015	15.5947	0.0016	39.0138	0.0017
Vlastélic et al., JVGR (2009)	901-18	18 January 1990		2.7e-05		Historical eruption							18.9141	0.0015	15.595	0.0016	39.0082	0.0017
Vlastélic et al., JVGR (2009)	904-18	18 April 1990		2.7e-05		Historical eruption							18.8794	0.0015	15.5932	0.0016	38.9606	0.0017
Vlastélic et al., JVGR (2009)	904-19	18 April 1990		2.7e-05		Historical eruption							18.8897	0.0015	15.5936	0.0016	38.9803	0.0017
Vlastélic et al., JVGR (2009)	917-191	19 July 1991		2.6e-05		Historical eruption							18.903	0.0015	15.5956	0.0016	38.9977	0.0017
Vlastélic et al., JVGR (2009)	928-27	27 August 1992		2.5e-05		Historical eruption							18.8999	0.0015	15.5942	0.0016	38.9901	0.0017
Vlastélic et al., JVGR (2009)	928-28	27 August 1992		2.5e-05		Historical eruption	0.7041	9e-06	0.512861	8e-06			18.9042	0.0015	15.5943	0.0016	38.9968	0.0017
Vlastélic et al., JVGR (2009)	986-115 (Hudson)	1998		1.9e-05		Historical eruption	0.704245	9e-06	0.512846	8e-06
Vlastélic et al., JVGR (2009)	9S11b	December 1975		4.1e-05		Historical eruption							18.9114	0.0015	15.5959	0.0016	39.0165	0.0017
Vlastélic et al., JVGR (2009)	GB1961	April 1961		5.6e-05		Historical eruption							18.9069	0.0015	15.5941	0.0016	39.0027	0.0017
Vlastélic et al., JVGR (2009)	JUIL 79 M	13 July 1979		3.8e-05		Historical eruption							18.9184	0.0015	15.596	0.0016	39.0155	0.0017
Vlastélic et al., JVGR (2009) for Pb and Famin (Projet RUNRISE, non publiées, analyses CRPG) for Sr, Nd	K3-1	Gabbro Grand Brûlé					0.704227	1.6e-05	0.512892	1e-05			18.965	0.0015	15.5979	0.0016	39.0481	0.0017
Vlastélic et al., JVGR (2009) for Pb and Famin (Projet RUNRISE, non publiées, analyses CRPG) for Sr, Nd	K3-2	Gabbro Grand Brûlé					0.706032	2.2e-05					18.9544	0.0015	15.5969	0.0016	39.0267	0.0017
Vlastélic et al., JVGR (2009)	K5-C1	Gabbro Grand Brûlé											18.9313	0.0015	15.6029	0.0016	39.0239	0.0017
Vlastélic et al., JVGR (2009)	N2201	April 1943		7.4e-05		Historical eruption							18.9118	0.0015	15.591	0.0016	38.9951	0.0017
Vlastélic et al., JVGR (2009)	O1401	February 1948		6.9e-05		Historical eruption							18.8904	0.0015	15.5876	0.0016	38.9727	0.0017
Vlastélic et al., JVGR (2009)	P1601	December 1938		7.9e-05		Historical eruption							18.9106	0.0015	15.5924	0.0016	38.996	0.0017
Vlastélic et al., JVGR (2009)	PF1945	April 1945		7.2e-05		Historical eruption							18.9103	0.0015	15.5932	0.0016	38.996	0.0017
Vlastélic et al., JVGR (2009)	RU 77-11	24 October 1977		4e-05		Historical eruption							18.8709	0.0015	15.5968	0.0016	38.9627	0.0017
Vlastélic et al., JVGR (2009)	RU 77-11 dup	25 October 1977		4e-05		Historical eruption							18.9314	0.0015	15.5988	0.0016	39.036	0.0017
Vlastélic et al., JVGR (2009)	RU 77-11 ter	26 October 1977		4e-05		Historical eruption							18.9174	0.0015	15.5973	0.0016	39.0183	0.0017
Vlastélic et al., JVGR (2009)	RU 77-13	27 October 1977		4e-05		Historical eruption							18.9184	0.0015	15.5982	0.0016	39.0202	0.0017
Vlastélic et al., JVGR (2009)	RU 77-14	28 October 1977		4e-05		Historical eruption																					18.6972	0.0015	15.5923	0.0016	38.7717	0.0017
Vlastélic et al., JVGR (2009)	RU 77-14 dup	29 October 1977		4e-05		Historical eruption	0.704214	9e-06	0.512844	8e-06			18.8611	0.0015	15.5942	0.0016	38.953	0.0017
Vlastélic et al., JVGR (2009)	RU 77-14 ter	30 October 1977		4e-05		Historical eruption	0.704216	9e-06	0.512847	8e-06			18.8944	0.0015	15.5977	0.0016	38.9945	0.0017
Vlastélic et al., JVGR (2009)	RU 77-16	31 October 1977		4e-05		Historical eruption							18.9231	0.0015	15.5972	0.0016	39.0241	0.0017
Vlastélic et al., JVGR (2009)	RU 77-17	32 October 1977		4e-05		Historical eruption							18.9133	0.0015	15.5955	0.0016	39.0091	0.0017
Vlastélic et al., JVGR (2009)	RU 77-18	33 October 1977		4e-05		Historical eruption							18.9343	0.0015	15.5992	0.0016	39.0361	0.0017
Vlastélic et al., JVGR (2009)	RU 77-3	24 March 1977		4e-05		Historical eruption							18.9217	0.0015	15.5959	0.0016	39.0238	0.0017
Vlastélic et al., JVGR (2009)	RU 77-7	24 March 1977		4e-05		Historical eruption							18.9346	0.0015	15.598	0.0016	39.0375	0.0017
Vlastélic et al., JVGR (2009)	SR1977	March 1977		4e-05		Historical eruption							18.9337	0.0015	15.5965	0.0016	39.0344	0.0017
Vlastélic et al., JVGR (2009)	SR1977 dup	March 1977		4e-05		Historical eruption							18.9311	0.0015	15.598	0.0016	39.0319	0.0017
Vlastélic et al., JVGR (2009)	SR1977 ter	March 1977		4e-05		Historical eruption							18.9258	0.0015	15.5973	0.0016	39.0265	0.0017
Vlastélic et al., JVGR (2009)	T1602	January 1931		8.6e-05		Historical eruption							18.897	0.0015	15.5879	0.0016	38.9833	0.0017
Vlastélic et al., JVGR (2009)	T1602 dup	January 1931		8.6e-05		Historical eruption							18.8929	0.0015	15.5864	0.0016	38.97	0.0017
Vlastélic et al., JVGR (2009)	T1904	June 1953		6.4e-05		Historical eruption							18.8958	0.0015	15.5897	0.0016	38.9848	0.0017
Vlastélic et al., JVGR (2009)	T2101	January 1927		9e-05		Historical eruption							18.8917	0.0015	15.5866	0.0016	38.9843	0.0017
Vlastélic et al., JVGR (2009)	T2101 dup	January 1927		9e-05		Historical eruption							18.9001	0.0015	15.5899	0.0016	38.9875	0.0017
Pietruszka et al., JPET (2009)	BE1950	1950		6.7e-05		Historical eruption	0.704202	2e-06	0.51285	7e-06
Pietruszka et al., JPET (2009)	BE1953	1953		6.4e-05		Historical eruption	0.704228	7e-06	0.512851	6e-06	0.283026	5e-06
Pietruszka et al., JPET (2009)	DO1955	1955		6.2e-05		Historical eruption	0.704225	3e-06	0.51284	5e-06	0.283023	5e-06
Pietruszka et al., JPET (2009)	SO1957	1957		6e-05		Historical eruption	0.704222	8e-06	0.512847	5e-06	0.282999	5e-06
Pietruszka et al., JPET (2009)	GB1961	1961		5.6e-05		Historical eruption	0.704204	5e-06	0.512848	4e-06	0.28304	6e-06
Pietruszka et al., JPET (2009)	ED1964	1964		5.3e-05		Historical eruption	0.704166	1e-06	0.512848	5e-06	0.283002	5e-06
Pietruszka et al., JPET (2009)	CO1966	1966		5.1e-05		Historical eruption	0.704226	3e-06	0.512839	4e-06	0.282995	4e-06
Pietruszka et al., JPET (2009)	ED1966	1966		5.1e-05		Historical eruption	0.704229	7e-06	0.512854	6e-06
Pietruszka et al., JPET (2009)	BE1972	1972		4.5e-05		Historical eruption	0.704219	1e-06	0.51285	5e-06
Pietruszka et al., JPET (2009)	D1973-2	1973		4.4e-05		Historical eruption	0.704202	1e-06	0.512839	4e-06	0.283001	4e-06
Pietruszka et al., JPET (2009)	DO1975	1975		4.2e-05		Historical eruption	0.704243	8e-06	0.512851	5e-06	0.28301	5e-06
Pietruszka et al., JPET (2009)	GB1976	1976		4.1e-05		Historical eruption	0.704238	6e-06	0.512849	5e-06
Pietruszka et al., JPET (2009)	SR1977	1977		4e-05		Historical eruption	0.704228	3e-06	0.512842	5e-06	0.28303	5e-06
Pietruszka et al., JPET (2009)	BO1979	1979		3.8e-05		Historical eruption	0.704218	5e-06	0.512848	5e-06
Pietruszka et al., JPET (2009)	BO1981	1981		3.6e-05		Historical eruption	0.704214	1e-06	0.512854	5e-06
Pietruszka et al., JPET (2009)	A1983	1983		3.4e-05		Historical eruption	0.704215	5e-06	0.512846	5e-06	0.283014	5e-06
Pietruszka et al., JPET (2009)	A1984	1984		3.3e-05		Historical eruption	0.704223	5e-06	0.512848	5e-06
Pietruszka et al., JPET (2009)	A1985-1	1985		3.2e-05		Historical eruption	0.704202	8e-06	0.512846	4e-06	0.283016	5e-06
Pietruszka et al., JPET (2009)	A1986-1	1986		3.1e-05		Historical eruption	0.704212	5e-06	0.512839	5e-06	0.283011	4e-06
Pietruszka et al., JPET (2009)	A1986-2	1986		3.1e-05		Historical eruption	0.704203	7e-06	0.512849	6e-06
Pietruszka et al., JPET (2009)	8712-181	Dec. 1987		3e-05		Historical eruption	0.704187	3e-06	0.512856	4e-06
Pietruszka et al., JPET (2009)	8812-141	Dec. 1988		2.9e-05		Historical eruption	0.704161	1e-06	0.512853	5e-06
Pietruszka et al., JPET (2009)	887-1-1 #2	Jul. 1988		2.9e-05		Historical eruption	0.704161	1e-06	0.512856	4e-06	0.283019	6e-06
Pietruszka et al., JPET (2009)	917-192 #2	Jul. 1991		2.6e-05		Historical eruption	0.704101	6e-06	0.512858	4e-06	0.283021	6e-06
Pietruszka et al., JPET (2009)	983-105	Mar. 1998		1.9e-05		Historical eruption	0.704125	1e-06	0.512859	4e-06
Pietruszka et al., JPET (2009)	983-18W1 #2	Mar. 1998		1.9e-05		Historical eruption	0.704248	1e-06	0.512837	6e-06	0.283002	6e-06
Pietruszka et al., JPET (2009)	986-251	Jun. 1998		1.9e-05		Historical eruption	0.704153	1e-06	0.512859	5e-06
Vigouroux et al., Bull. Volc (2009)	REU0211-171	Nov. 2002		1.41e-05		Historical eruption							18.8809		15.591		38.9707
Smietana, PhD (2011)	PB1	Plaine des Sables series	Olivine and plagioclase basalt				0.704267	6e-06	0.512865	5e-06	0.283026	1e-05	18.9308	0.0013	15.5999	0.0012	39.0452	0.0035
Smietana, PhD (2011)	PB3	Plaine des Sables series	Basalt				0.704257	3e-06	0.512836	3e-06	0.283019	1e-05	18.9389	0.0011	15.6014	0.0012	39.0612	0.0034
Smietana, PhD (2011)	PS3	Plaine des Sables series	Olivine basalt				0.704161	4e-06	0.51286	3e-06	0.283027	9e-06	18.9352	0.0013	15.5984	0.0012	39.045	0.0035
Smietana, PhD (2011)	Duplicate	Plaine des Sables series	Olivine basalt				0.704179	9e-06	0.51284	1.3e-05
Smietana, PhD (2011)	ML	Langevin Series	Basalt				0.704214	4e-06	0.512857	3e-06	0.283042	9e-06	18.8636	0.0011	15.5922	0.0012	38.9789	0.0034
Smietana, PhD (2011)	RL1	Langevin Series	Olivine basalt	0.343	0.011	K/Ar (Smietana, 2011)	0.704227	5e-06	0.512856	3e-06	0.28304	9e-06	18.9446	0.0028	15.6011	0.0026	39.0485	0.0072
Smietana, PhD (2011)	Duplicate	Langevin Series	Olivine basalt	0.343	0.011	K/Ar (Smietana, 2011)	0.704218	3e-06
Smietana, PhD (2011)	RR 30	Rempart Series	Plagioclase basalt				0.704126	4e-06	0.512862	3e-06	0.28302	1e-05	19.0258	0.001	15.6009	0.0011	39.1157	0.0029
Smietana, PhD (2011)	Duplicate	Rempart Series	Plagioclase basalt										19.0129	0.0023	15.6015	0.0031	39.1038	0.0035
Smietana, PhD (2011)	RR32	Rempart Series	Plagioclase basalt				0.70416	4e-06	0.512846	4e-06	0.283012	9e-06	19.0102	0.0015	15.5995	0.0015	39.1004	0.0046
Smietana, PhD (2011)	RR34	Rempart Series	Basalt				0.704282	4e-06	0.512846	6e-06	0.283016	1e-05	18.9844	0.0009	15.6019	0.0009	39.0967	0.0027
Smietana, PhD (2011)	Duplicate	Rempart Series	Basalt						0.512851	4e-06
Smietana, PhD (2011)	RR40	Rempart Series	Plagioclase basalt				0.70417	4e-06	0.512866	4e-06	0.283041	9e-06	18.9419	0.0011	15.5973	0.001	39.0318	0.0029
Smietana, PhD (2011)	RR47	Rempart Series	Olivine basalt				0.704177	4e-06	0.512848	5e-06	0.283039	8e-06	18.9896	0.0012	15.6017	0.0012	39.0762	0.0037
Smietana, PhD (2011)	ERO2 DR8-12 (BV)	Sous-marin 1	Basalt	0.439	0.012	K/Ar (Smietana, 2011)	0.70429	3e-06	0.512839	5e-06	0.283035	8e-06	18.8575	0.001	15.5894	0.001	38.9806	0.0029
Smietana, PhD (2011)	GSR2 DR10-1	Sous-marin 1	Olivine basalt				0.703978	4e-06	0.512882	4e-06	0.283068	3e-06	19.0123	0.0006	15.6045	0.0006	39.0974	0.0017
Smietana, PhD (2011)	GSR2 DR10-12	Sous-marin 1	Basalt				0.704175	3e-06	0.512863	5e-06	0.283046	4e-06	18.9935	0.0005	15.6076	0.0004	39.1116	0.0011
Smietana, PhD (2011)	GSR2 DR10-14	Sous-marin 1	Basalt				0.704225	3e-06	0.512858	6e-06	0.283044	6e-06	18.9416	0.0005	15.5969	0.0005	39.0289	0.0014
Smietana, PhD (2011)	Duplicate	Sous-marin 1	Basalt				0.704253	3e-06
Smietana, PhD (2011)	GSR2 DR11-20	Sous-marin 1	Basalt				0.704415	3e-06	0.512833	5e-06	0.283025	4e-06	18.9471	0.0004	15.6015	0.0003	39.0621	0.001
Smietana, PhD (2011)	Duplicate	Sous-marin 1	Basalt				0.704425	4e-06	0.512821	9e-06
Smietana, PhD (2011)	GSR2 DR11-26	Sous-marin 1					0.704331	3e-06	0.512859	4e-06	0.283017	4e-06	19.013	0.0006	15.6007	0.0005	39.0995	0.0016
Smietana, PhD (2011)	GSR2 DR11-33	Sous-marin 1	Basalt				0.704429	3e-06	0.512841	4e-06	0.283016	4e-06	18.9263	0.0005	15.5958	0.0005	39.0307	0.0017
Smietana, PhD (2011)	GSR2 DR11-46	Sous-marin 1	Basalt				0.70453	3e-06	0.512833	5e-06	0.283021	3e-06	18.9206	0.0005	15.5946	0.0006	39.0238	0.0016
Smietana, PhD (2011)	Duplicate	Sous-marin 1	Basalt				0.704527	3e-06
Smietana, PhD (2011)	GSR2 DR11-47	Sous-marin 1	Basalt				0.70449	4e-06	0.51283	2e-06	0.283014	3e-06	18.9253	0.0007	15.5946	0.0006	39.0268	0.0016
Smietana, PhD (2011)	Duplicate	Sous-marin 1	Basalt				0.704442	3e-06
Smietana, PhD (2011)	MD59 DR10 B	Sous-marin 1					0.704208	4e-06	0.512853	4e-06	0.283034	9e-06	18.9274	0.0012	15.5955	0.0011	39.0325	0.0029
Smietana, PhD (2011)	MD59 DR10 D	Sous-marin 1					0.704187	3e-06	0.512864	8e-06	0.283034	1e-05	18.9045	0.0012	15.5889	0.0012	38.9807	0.0033
Smietana, PhD (2011)	MD59 DR15	Sous-marin 1		0.127	0.008	K/Ar (Smietana, 2011)	0.704222	3e-06	0.512831	6e-06	0.283027	1.1e-05	18.9088	0.0011	15.5998	0.0011	39.017	0.003
Smietana, PhD (2011)	ERO2 DR2-5	Sous-marin 2	Basalt	3.34	0.07	K/Ar (Smietana, 2011)	0.704613	5e-06	0.512811	5e-06	0.282997	5e-06	18.9438	0.0008	15.6031	0.0009	39.0624	0.002
Smietana, PhD (2011)	Duplicate	Sous-marin 2	Basalt	3.34	0.07	K/Ar (Smietana, 2011)							18.9132	0.0025	15.575	0.0029	38.9537	0.0035
Smietana, PhD (2011)	ERO2 DR2-6	Sous-marin 2	Basalt				0.704599	8e-06	0.512823	7e-06	0.282992	6e-06	18.9459	0.0013	15.6024	0.0012	39.0609	0.0036
Smietana, PhD (2011)	Duplicate	Sous-marin 2	Basalt				0.704599	7e-06
Smietana, PhD (2011)	ERO2 DR2-12	Sous-marin 2					0.704611	4e-06	0.512811	6e-06	0.283006	8e-06	18.946	0.0011	15.6016	0.001	39.0577	0.0028
Smietana, PhD (2011)	ERO2 DR2_13	Sous-marin 2	Basalt				0.704622	5e-06	0.512819	3e-06	0.282985	6e-06	18.9429	0.0013	15.5978	0.0012	39.0453	0.0038
Smietana, PhD (2011)	ERO2 DR2-15 (BV)	Sous-marin 2	Basalt				0.704611	4e-06	0.512804	4e-06	0.282996	9e-06	18.943	0.001	15.5992	0.001	39.0506	0.003
Smietana, PhD (2011)	Duplicate	Sous-marin 2	Basalt				0.704647	7e-06
Smietana, PhD (2011)	ERO2 DR9-1	Sous-marin 2	Basalt				0.704669	4e-06	0.512798	4e-06	0.282991	9e-06	18.9631	0.0014	15.5995	0.0013	39.1078	0.0038
Smietana, PhD (2011)	Duplicate	Sous-marin 2	Basalt				0.70473	4e-06
Smietana, PhD (2011)	ERO2 DR9-2	Sous-marin 2	Basalt				0.704759	3e-06	0.512786	5e-06	0.282983	9e-06	18.9738	0.0011	15.6064	0.001	39.1413	0.0033
Smietana, PhD (2011)	Duplicate	Sous-marin 2	Basalt				0.704794	3e-06					18.952	0.002	15.597	0.003	39.072	0.007
Smietana, PhD (2011)	GSR2 DR11-3	Sous-marin 2	Basalt				0.70451	3e-06	0.512816	4e-06	0.283018	4e-06	18.8894	0.0005	15.594	0.0005	39.017	0.0014
Smietana, PhD (2011)	Duplicate	Sous-marin 2	Basalt				0.704506	2e-06	0.512815	4e-06
Smietana, PhD (2011)	GSR2 DR11-10	Sous-marin 2	Basalt	3.77	0.08	K/Ar (Smietana, 2011)	0.704432	3e-06	0.512815	4e-06	0.283008	6e-06	18.9309	0.0006	15.5978	0.0006	39.0422	0.0017
Smietana, PhD (2011)	Duplicate	Sous-marin 2	Basalt	3.77	0.08	K/Ar (Smietana, 2011)	0.704403
Smietana, PhD (2011)	GSR2 DR11-42	Sous-marin 2	Basalt				0.704562	3e-06	0.512811	4e-06	0.283003	3e-06	18.8973	0.0005	15.5935	0.0005	39.0247	0.0016
Vlastélic et al., GCA (2013)	70408	April 2007	Oceanite	9.6e-06		Historical eruption							18.9052	0.0001	15.5919	7e-06
Vlastélic et al., GCA (2016)	1001-053	2010-01-01	Pumice	7e-06		Historical eruption							18.9055		15.5913		38.9865
Vlastélic et al., GCA (2016)	1012-136	2010-12-01	Lapilli	6.1e-06		Historical eruption							18.9001		15.5981		38.9998
Vlastélic et al., GCA (2016)	140624-3	2014-06-01	Scoria	2.5e-06		Historical eruption							18.8988		15.5917		38.9878
Vlastélic et al., GCA (2016)	140624-12	2014-06-01	Scoria	2.5e-06		Historical eruption							18.9027		15.5965		39.0035
Vlastélic et al., GCA (2016)	140624-13	2014-06-01	Scoria	2.5e-06		Historical eruption							18.9019		15.5957		39.0011
Vlastélic et al., GCA (2016)	141118-5-d	2014-06-01	Pumice	2.5e-06		Historical eruption							18.9014		15.5949		38.9978
Vlastélic et al., GCA (2016)	150212-13	2015-02-01	Pumice	1.9e-06		Historical eruption							18.9013		15.5945		38.9969
Di Muro et al., JPET (2014)	REU091104_DD-DE1	February 2007	Basalt	9.9e-06		Historical eruption	0.704203	6e-06	0.512861	6e-06
Di Muro et al., JPET (2014)	REU091104_DD-DDFL4	March 2007	Basalt	9.8e-06		Historical eruption	0.704166	6e-06	0.512869	5e-06
Di Muro et al., JPET (2014)	REU0704-021	April 2007	Basalt	9.7e-06		Historical eruption	0.704157	5e-06	0.512856	7e-06
Di Muro et al., JPET (2014)	REU0704-051	April 2007	Olivine basalt	9.7e-06		Historical eruption	0.70412	7e-06	0.512865	8e-06
Di Muro et al., JPET (2014)	REU091111_DM-CM15	April 2007	Oceanite	9.7e-06		Historical eruption	0.704155	6e-06	0.512856	5e-06
Di Muro et al., JPET (2014)	REU091105_DM-CM1	April 2007	Oceanite	9.6e-06		Historical eruption	0.704159	6e-06	0.512863	5e-06
Valer, PhD (2016)	ADC11	Adventive cone	Olivine basalt	0.05		Mairine (pers. com. in Valer, 2016)	0.704091	7e-06	0.51286	6e-06	0.283038	4e-06	18.954		15.6008		39.0463
Valer, PhD (2016)	ADC12	Adventive cone	Basalt	0.04		Mairine (pers. com. in Valer, 2016)	0.704263	8e-06	0.512842	5e-06	0.283032	3e-06	18.9346		15.6048		39.04
Valer, PhD (2016)	ADC22	Adventive cone	Basalt	0.0079		Mairine (pers. com. in Valer, 2016)	0.704207	6e-06	0.512843	5e-06	0.283026	3e-06	18.9851		15.6107		39.0902
Valer, PhD (2016)	ADC23	Adventive cone	Oceanite	0.005		Mairine (pers. com. in Valer, 2016)	0.704151	6e-06	0.512849	5e-06	0.283027	4e-06	18.9451		15.5996		39.0273
Valer, PhD (2016)	ADC26	Adventive cone	Basalt			Mairine (pers. com. in Valer, 2016)	0.704155	6e-06	0.512853	5e-06	0.28304	4e-06	18.9272		15.6007		39.0304
Valer, PhD (2016)	ADC27	Adventive cone	Basalt			Mairine (pers. com. in Valer, 2016)	0.704225	8e-06	0.512847	6e-06	0.283032	5e-06	18.8796		15.5943		38.9985
Valer, PhD (2016)	ADC28	Adventive cone	Basalt	0.0258		14C (Valer, 2016)	0.704327	7e-06	0.512838	7e-06	0.283037	3e-06	18.9095		15.5995		39.0395
Valer, PhD (2016)	ADC30	Adventive cone	Basalt	0.001		14C (Valer, 2016)	0.704272	8e-06	0.512836	5e-06	0.283021	4e-06	18.9252		15.6057		39.0688
Valer, PhD (2016)	514PS6	Adventive cone	Basalt	0.0047		14C (Valer, 2016)	0.704417	6e-06	0.512856	6e-06	0.283045	3e-06	18.9216		15.6062		39.0475
Valer, PhD (2016)	514PS17	Adventive cone	Basalt	0.000381		14C (Valer, 2016)	0.704258	1e-05	0.512842	6e-06	0.283033	4e-06	18.9184		15.6044		39.0592
Données Nauret (non publiées, analyses Clermont)	RUN 019-2006	August 2006	Basalt	1.1e-05		Historical eruption							18.8886	0.0036094	15.5832	0.00325302	38.9544	0.00880336
Données Nauret (non publiées, analyses Clermont)	47	2001	Basalt	1.6e-05		Historical eruption							18.8617	0.00476344	15.5812	0.00427575	38.9327	0.0118492
Piton des Neiges, Réunion
McDougall and Compston, Nature (1965) for Sr, and Cooper and Richards, EPSL (1966) for Pb	GA 1255		Olivine basalt																		0.7044	0.0006					18.55	0.02	15.65	0.017	38.74	0.04
McDougall and Compston, Nature (1965)	GA 1255		Olivine basalt																		0.7041	0.0006
McDougall and Compston, Nature (1965)	GA 1256		Olivine basalt																		0.7046	0.0006
McDougall and Compston, Nature (1965) for Sr, and Cooper and Richards, EPSL (1966) for Pb	GA 1261		Olivine basalt																		0.7044	0.0006					18.5	0.02	15.72	0.017	38.8	0.04
McDougall and Compston, Nature (1965)	GA 1257		Alkali andesite																		0.7042	0.0006
McDougall and Compston, Nature (1965)	GA 1260		Alkali andesite																		0.7044	0.0006
McDougall and Compston, Nature (1965)	GA 1264		Alkali andesite																		0.7044	0.0006
McDougall and Compston, Nature (1965)	GA 1266		Syenite																		0.7046	0.0006
Oversby, GCA (1972)	RU31		Alkali andesite	0.234	0.01	K/Ar McDougall (1971)																					18.678	0.018678	15.564	0.015564	38.7232	0.0387232
Oversby, GCA (1972)	RU127		Alkali andesite	0.178	0.006	K/Ar McDougall (1971)																					18.708	0.018708	15.554	0.015554	38.7461	0.0387461
Oversby, GCA (1972)	RU95		Olivine basalt	0.2	0.008	K/Ar McDougall (1971)																					18.716	0.018716	15.589	0.015589	38.817	0.038817
Oversby, GCA (1972)	RU90		Alkali andesite	0.26	0.008	K/Ar McDougall (1971)																					18.717	0.018717	15.578	0.015578	38.8265	0.0388265
Oversby, GCA (1972)	RU105		Alkali andesite	0.108	0.006	K/Ar McDougall (1971)																					18.737	0.018737	15.578	0.015578	38.8043	0.0388043
Oversby, GCA (1972)	RU34		Basalt	0.254	0.012	K/Ar McDougall (1971)																					18.762	0.018762	15.592	0.015592	38.858	0.038858
Oversby, GCA (1972)	RU114		Basalt	0.313	0.018	K/Ar McDougall (1971)																					18.774	0.018774	15.607	0.015607	38.8228	0.0388228
Oversby, GCA (1972)	RU68		Alkali andesite	0.145	0.012	K/Ar McDougall (1971)																					18.782	0.018782	15.585	0.015585	38.8393	0.0388393
Oversby, GCA (1972)	RU103		Alkali andesite	0.75	0.006	K/Ar McDougall (1971)																					18.83	0.01883	15.594	0.015594	39.1061	0.0391061
Oversby, GCA (1972)	RU119		Olivine basalt																								18.654	0.018654	15.58	0.01558	38.7276	0.0387276
Oversby, GCA (1972)	RU13		Olivine basalt	1.048	0.04	K/Ar McDougall (1971)																					18.771	0.018771	15.532	0.015532	38.6476	0.0386476
Oversby, GCA (1972)	RU27		Olivine basalt	2.099	0.06	K/Ar McDougall (1971)																					18.917	0.018917	15.577	0.015577	39.126	0.039126
Oversby, GCA (1972)	RU136		Olivine basalt	2.057	0.04	K/Ar McDougall (1971)																					18.984	0.018984	15.645	0.015645	39.0843	0.0390843
Oversby, GCA (1972)	RU64		Olivine basalt	1.188	0.04	K/Ar McDougall (1971)																					19	0.019	15.618	0.015618	38.988	0.038988
Ludden, JVGR (1978)	RN2		Olivine basalt																		0.7044	4e-05
Ludden, JVGR (1978)	RE 178		Olivine basalt																		0.7043	5e-05
Ludden, JVGR (1978)	RE124		Olivine basalt																		0.7042	0.0001
Ludden, JVGR (1978)	RE127		Olivine basalt																		0.7042	4e-05
Dupré and Allegre, Nature (1983)	Re 50																				0.70409	3e-05					18.938	0.012	15.604	0.014	39.03	0.03
Dupré and Allegre, Nature (1983)	Re 56																				0.70417	4e-05					18.874	0.012	15.575	0.014	38.92	0.03
Fisk et al., JGR (1988)	RE512		Basalt				0.70436	2e-05	0.512838	8e-06
Fisk et al., JGR (1988)	RE445		Olivine basalt				0.70398	2e-05
Fisk et al., JGR (1988)	RE445		Olivine basalt				0.70397	2e-05	0.512849	1.2e-05
Fisk et al., JGR (1988)	RE464		Olivine basalt				0.70422	3e-05	0.512824	1.7e-05
Fisk et al., JGR (1988)	RE464		Olivine basalt						0.512832	1.1e-05
Fisk et al., JGR (1988)	RE464		Olivine basalt						0.512845	1.8e-05
Fisk et al., JGR (1988)	RE476		Olivine basalt				0.70417	2e-05	0.512823	1.7e-05
Fisk et al., JGR (1988)	RE603		Olivine basalt				0.70415	2e-05	0.512861	2.8e-05
Fisk et al., JGR (1988)	RE603		Olivine basalt				0.70417	2e-05	0.512855	2.4e-05
Fisk et al., JGR (1988)	RE204		Plagioclase basalt				0.70411	1e-05	0.512861	1.7e-05
Fisk et al., JGR (1988)	RE285		Gabbro				0.70429	2e-05	0.512825	1.4e-05
Fisk et al., JGR (1988)	RE771		Hawaiite				0.7043	2e-05	0.512855	2.1e-05
Fisk et al., JGR (1988)	RE674		Picrite				0.70418	2e-05	0.512826	1.8e-05
Fisk et al., JGR (1988)	RE585		Syenite				0.7041	3e-05	0.512826	2.5e-05
Bosch et al. (2008) for Nd, Pb and Albarède et al. (1997) for Sr	00RU8G		Basalt						0.512813	1.5e-05	0.28303	6e-06															19.045		15.579		38.894
Bosch et al. (2008) for Nd, Pb and Albarède et al. (1997) for Sr	00RU7G		Basalt						0.512805	1.1e-05	0.283016	6e-06															18.975		15.541		38.805
Bosch et al. (2008) for Nd, Pb and Albarède et al. (1997) for Sr	00RU15		Basalt						0.512813	1.1e-05	0.283033	7e-06															19.011		15.554		38.848
Bosch et al. (2008) for Nd, Pb and Albarède et al. (1997) for Sr	00RU13		Basalt						0.512839	1.2e-05	0.283026	9e-06															19.067		15.582		38.938
Bosch et al. (2008) for Nd, Pb and Albarède et al. (1997) for Sr	00RU9G		Basalt						0.51284	1e-05	0.283047	5e-06															18.938		15.551		38.796
Bosch et al. (2008) for Nd, Pb and Albarède et al. (1997) for Sr	00RU9G		Basalt						0.512824	3e-06
Bosch et al. (2008) for Nd, Pb and Albarède et al. (1997) for Sr	00RU26		Basalt						0.512815	1e-05	0.283019	8e-06															19.075		15.589		38.962
Bosch et al. (2008) for Nd, Pb and Albarède et al. (1997) for Sr	00RU26		Basalt						0.512812	4e-06
Bosch et al. (2008) for Nd, Pb and Albarède et al. (1997) for Sr	00RU08		Basalt						0.512806	1e-05	0.283014	8e-06															18.918		15.566		38.757
Bosch et al. (2008) for Nd, Pb and Albarède et al. (1997) for Sr	00RU08		Basalt						0.512798	1e-05
Bosch et al. (2008) for Nd, Pb and Albarède et al. (1997) for Sr	PN67G1		Basalt						0.512828	1.1e-05	0.283051	1.3e-05															19.002		15.564		38.869
Bosch et al. (2008) for Nd, Pb and Albarède et al. (1997) for Sr	PN69H4		Basalt						0.512841	8e-06	0.283033	6e-06															18.969		15.569		38.813
Bosch et al. (2008) for Nd, Pb and Albarède et al. (1997) for Sr	PN67P1		Basalt						0.512841	1.4e-05	0.283024	7e-06															18.973		15.581		38.858
Bosch et al. (2008) for Nd, Pb and Albarède et al. (1997) for Sr	PN60K		Basalt						0.512809	6e-06	0.283046	9e-06															18.943		15.568		38.827
Bosch et al. (2008) for Nd, Pb and Albarède et al. (1997) for Sr	PN69H18		Basalt						0.512822	7e-06	0.283014	8e-06															18.992		15.572		38.852
Bosch et al. (2008) for Nd, Pb and Albarède et al. (1997) for Sr	PN69H18		Basalt						0.512833	6e-06
Bosch et al. (2008) for Nd, Pb and Albarède et al. (1997) for Sr	PN69T1		Basalt						0.512834	7e-06	0.283067	8e-06															18.723		15.551		38.63
Bosch et al. (2008) for Nd, Pb and Albarède et al. (1997) for Sr	PN60D		Basalt						0.512851	7e-06	0.283082	9e-06															18.921		15.5571		38.722
Bosch et al. (2008) for Nd, Pb and Albarède et al. (1997) for Sr	PN60A		Basalt						0.512797	1.2e-05	0.283039	7e-06															18.762	0.003	15.56	0.0022	38.7	0.0055
Smietana (2011)	PdN3		Plagioclase basalt				0.704162	3e-06	0.51285	4e-06	0.283056	3e-06	18.8601	0.0005	15.5815	0.0005	38.95	0.0014
Smietana (2011)	PdN5		Mugearite				0.704368	3e-06	0.512833	3e-06	0.283032	4e-06	18.7627	0.0004	15.5805	0.0004	38.8924	0.0011
Smietana (2011)	PdN11		Plagioclase basalt				0.704251	3e-06	0.512852	4e-06	0.283064	4e-06	18.8226	0.0004	15.5878	0.0005	38.9361	0.0014
Smietana (2011)	PdN17		Plagioclase basalt				0.704266	3e-06	0.512846	4e-06	0.283045	3e-06															18.0702	0.0005	15.5521	0.0005	38.0686	0.0013
Smietana (2011)	Duplicate		Plagioclase basalt																								18.069	0.0025	15.5606	0.0029	38.0876	0.0031
Smietana (2011)	PdN21		Basalt				0.704153	4e-06	0.512869	4e-06	0.283052	4e-06	18.9109	0.0004	15.595	0.0005	39.0067	0.0015
Smietana (2011)	PdN25		Plagioclase basalt				0.704229	4e-06	0.512845	3e-06	0.283057	5e-06	18.8287	0.0005	15.5858	0.0005	38.9408	0.0014
Smietana (2011)	PdN29		Mugearite				0.704336	3e-06	0.512831	2e-06	0.283035	4e-06	18.7948	0.0006	15.5811	0.0005	38.9332	0.0015
Smietana (2011)	PdN31		Oceanite				0.704263	3e-06	0.512841	4e-06	0.283034	4e-06	18.9653	0.0005	15.6008	0.0005	39.055	0.0014
Smietana (2011)	PdN32		Basalt				0.704306	4e-06	0.512832	3e-06	0.283037	4e-06	18.9758	0.0004	15.6013	0.0004	39.0719	0.0011
Smietana (2011)	ERO2 DR6-5	Submarine PN	Basalt	2.48	0.05	K/Ar (Smietana, 2011)	0.70407	4e-06	0.512875	3e-06	0.28305	9e-06	18.851	0.0008	15.5851	0.0008	38.9037	0.0024
Smietana (2011)	Duplicate	Submarine PN	Basalt	2.48	0.05	K/Ar (Smietana, 2011)	0.704064	3e-06
Smietana (2011)	ERO2 DR6-5 BV	Submarine PN	Basalt	2.48	0.05	K/Ar (Smietana, 2011)	0.704054	3e-06	0.512872	3e-06	0.283067	1e-05	18.8485	0.0011	15.5823	0.001	38.8933	0.0028
Smietana (2011)	ERO2 DR7-1 (BV)	Submarine PN	Basalt				0.704141	3e-06	0.512873	7e-06	0.283046	9e-06	18.8728	0.0029	15.5883	0.0035	38.9113	0.0038
Smietana (2011)	Duplicate	Submarine PN	Basalt																								18.6429	0.0008	15.5868	0.001	38.6559	0.0029
Smietana (2011)	ERO2 DR7-3	Submarine PN	Basalt				0.704159	3e-06	0.512856	3e-06	0.283035	9e-06	18.9391	0.0011	15.5961	0.0011	39.0349	0.003
Nauret et al. (2019)	RUN 002-2006		Plagioclase basalt										18.7804	0.0233838	15.5578	0.0191266	38.8532	0.0482265
Nauret et al. (2019)	RUN 007-2006		Benmoreite ?										18.8033	0.0124797	15.5684	0.0108209	38.8693	0.0275151
Nauret et al. (2019)	RUN 008-2006		Benmoreite ?										18.808	0.00449786	15.5718	0.0040557	38.8778	0.0109157
Nauret et al. (2019)	RUN 011-2006		Basalt										18.8905	0.00623537	15.5708	0.00455734	38.8698	0.0129775
Nauret et al. (2019)	RUN 014-2006		Plagioclase basalt										18.8013	0.0118305	15.565	0.010038	38.8688	0.0252488
Nauret et al. (2019)	RUN 016-2006		Hawaiite										18.838	0.00625976	15.5722	0.00551919	38.8501	0.0147983
Nauret et al. (2019)	RUN 018-2006		Basalt ?										18.8136	0.00739431	15.5749	0.00650338	38.8858	0.0178066
Nauret et al. (2019)	RUN 020-2006		Olivine basalt										18.9216	0.0143208	15.583	0.00823629	38.9641	0.0235045
Nauret et al. (2019)	RUN 025-2006		Olivine basalt										18.9377	0.0089919	15.5868	0.00774153	38.9805	0.020554
Nauret et al. (2019)	RUN 026-2006		Syenite										18.8347	0.0114891	15.5728	0.00980258	38.8944	0.0250824
Nauret et al. (2019)	RUN 027-2006		Olivine basalt										18.9077	0.0432663	15.5834	0.0210586	38.9449	0.069849
Nauret et al. (2019)	RUN 029-2006		Olivine basalt										18.8659	0.0552158	15.5751	0.0455036	38.8944	0.112007
Nauret et al. (2019)	RUN 038-2006		Benmoreite										18.8911	0.00388291	15.5806	0.00314505	38.9549	0.0102342
Nauret et al. (2019)	RUN 040-2006		Benmoreite										18.7737	0.00691228	15.5677	0.00591835	38.8807	0.0159081
Nauret et al. (2019)	RUN 040D-2006		Benmoreite										18.7646	0.00921889	15.5645	0.00513105	38.8631	0.0163146
Nauret et al. (2019)	RUN 046-2006		Mugéarite										18.8269	0.0239913	15.5699	0.0197799	38.8813	0.0491177
Nauret et al. (2019)	RUN 048-2006		Benmoreite ?										18.827	0.00353927	15.5765	0.0032049	38.8943	0.00860387
Nauret et al. (2019)	49		?	0		Historical eruption							18.8827	0.0118521	15.5856	0.010197	38.9591	0.026246
Vlastelic et al., GCA (2016)	PdN 17		Plagioclase basalt										18.8235	0.001	15.5907	0.0012	38.9421	0.0014
Nauret et al. (2019)	BSS 1		Basalt	2.847	0.04	K/Ar (this study)	0.704078	4e-06	0.512879	1.2e-05
Nauret et al. (2019)	RDG 1		Olivine basalt				0.70405	1e-05	0.512892	1e-05
Nauret et al. (2019)	SAL 51		Olivine basalt				0.704223	1e-05	0.51283	1.2e-05
Nauret et al. (2019)	SAL 102		Oceanite				0.704041	8e-06	0.512863	8e-06
Nauret et al. (2019)	SAL 48		Olivine basalt				0.704223	8e-06	0.51282	1.6e-05
Nauret et al. (2019)	SAL 106		Gabbro				0.70429	8e-06	0.51288	3e-05
Nauret et al. (2019)	SAL 1		Gabbro				0.704283	2.2e-05	0.51286	2e-05
Nauret et al. (2019)	SAL 18		Gabbro				0.70429	1.2e-05	0.512897	6e-05
Nauret et al. (2019)	BSUZ 2		Olivine basalt				0.704201	1.00662e-05	0.512843	5.71522e-06			19.0044	0.0021	15.6023	0.0008	39.0658	0.0025
Nauret et al. (2019)	duplicate		Olivine basalt				0.704194	8.19098e-06	0.512838	5.71806e-06			19.0044	0.0021	15.6023	0.0008	39.0672	0.0025
Nauret et al. (2019)	SAL 201		Trachyte				0.704269	5.57841e-06	0.512826	5.06232e-06			18.8044	0.0021	15.5865	0.0008	38.9313	0.0025
Nauret et al. (2019)	duplicate		Trachyte										18.8047	0.0021	15.5866	0.0008	38.932	0.0025
Nauret et al. (2019)	SAL 200		Trachyte				0.704158	7.21797e-06	0.512851	5.23835e-06			18.8396	0.0021	15.5935	0.0008	38.9607	0.0025
Nauret et al. (2019)	duplicate		Trachyte				0.704159	7.16407e-06					18.8395	0.0021	15.5933	0.0008	38.961	0.0025
Nauret et al. (2019)	SAL 203		Trachyte				0.704167	7.41152e-06	0.512845	5.48725e-06			18.8289	0.0021	15.5853	0.0008	38.9336	0.0025
Nauret et al. (2019)	duplicate		Trachyte										18.8291	0.0021	15.5855	0.0008	38.9335	0.0025
Nauret et al. (2019)	BSUZ 1		Olivine basalt				0.704172	9.4237e-06	0.512837	5.88313e-06			18.9332	0.0021	15.5987	0.0008	39.0174	0.0025
Nauret et al. (2019)	duplicate		Olivine basalt						0.512845	5.78832e-06
Nauret et al. (2019)	SAL 153		Olivine basalt				0.704086	6.98868e-06	0.51286	5.17499e-06			18.9808	0.0021	15.6031	0.0008	39.0817	0.0025
Nauret et al. (2019)	duplicate		Olivine basalt						0.512863	5.39919e-06			18.9808	0.0021	15.6032	0.0008	39.081	0.0025
Nauret et al. (2019)	SAB 1		Trachyte	0.058	0.003	K/Ar (Famin, 2016)	0.704156	7.71166e-06	0.51284	5.01642e-06			18.9026	0.0021	15.5964	0.0008	39.0032	0.0025
Nauret et al. (2019)	duplicate		Trachyte	0.058	0.003	K/Ar (Famin, 2016)			0.512845	6.16621e-06			18.9031	0.0021	15.5962	0.0008	39.0037	0.0025
Nauret et al. (2019)	CB3230914		Syenite				0.704191	7.87241e-06	0.512845	6.0996e-06			18.8407	0.0021	15.5856	0.0008	38.9336	0.0025
Nauret et al. (2019)	duplicate		Syenite						0.512845	7.02837e-06
Nauret et al. (2019)	SAL 88		Trachyte	0.051	0.001	K/Ar (Famin, 2016)	0.704169	7.52456e-06	0.512839	6.50198e-06			18.8818	0.0021	15.5795	0.0008	38.9415	0.0025
Nauret et al. (2019)	duplicate		Trachyte	0.051	0.001	K/Ar (Famin, 2016)	0.704186	9.3844e-06					18.8821	0.0021	15.5798	0.0008	38.9419	0.0025
Nauret et al. (2019)	SAL 110		Gabbro				0.704256	8.44658e-06	0.512828	5.8869e-06			18.954	0.0021	15.6053	0.0008	39.0338	0.0025
Nauret et al. (2019)	CB2260513		Gabbro				0.704258	7.01405e-06	0.51284	6.51997e-06			18.982	0.0021	15.6001	0.0008	39.0447	0.0025
Nauret et al. (2019)	SAL 206		Peridotite				0.704277	1.00796e-05	0.512839	5.48312e-06			18.9453	0.0021	15.6025	0.0008	39.0343	0.0025
Nauret et al. (2019)	duplicate		Peridotite						0.512842	4.76045e-06
Nauret et al. (2019)	CB2150914		Peridotite				0.704166	8.66232e-06	0.512853	4.01848e-06			18.8813	0.0021	15.59	0.0008	38.9638	0.0025
Nauret et al. (2019)	duplicate		Peridotite						0.512848	5.69208e-06
Nauret et al. (2019)	CB16290513		Gabbro	2.11	0.09	Ar/Ar (Famin et al., 2022)	0.70422	1.03611e-05	0.51284	4.046e-06			18.9791	0.0021	15.5975	0.0008	39.0414	0.0025
Nauret et al. (2019)	CB3A260513		Gabbro	2.11	0.09	Ar/Ar (Famin et al., 2022)	0.704255	9.94522e-06	0.512828	5.75905e-06			18.975	0.0021	15.6017	0.0008	39.0434	0.0025
Mauritius
Nohda et al., JPET (2005)	MR94-03	Older Series	Basalt	5.46		K/Ar dating	0.704182	1.8e-05	0.512854	2.2e-05			19.016	0.002	15.608	0.002	39.136	0.003
Nohda et al., JPET (2005)	MR94-04	Intermediate Series	Basalt				0.703698	1.8e-05	0.512932	2e-05			18.814	0.002	15.569	0.002	38.841	0.004
Nohda et al., JPET (2005)	MR94-05	Younger Series	Basalt				0.703838	1.6e-05	0.512896	1.7e-05			18.821	0.004	15.577	0.004	38.866	0.008
Nohda et al., JPET (2005), sample from Hanyu et al., EPSL (2001)	MR94-08	Older Series	Oceanite	6.31		K/Ar dating	0.704107	1.6e-05					19.025	0.002	15.614	0.002	39.153	0.005
Nohda et al., JPET (2005)	MR94-10	Younger Series	Basalt	0.368		K/Ar dating	0.703936	1.8e-05	0.512897	2.7e-05			18.878	0.003	15.591	0.003	38.963	0.006
Nohda et al., JPET (2005), sample from Hanyu et al., EPSL (2001)	MR95-03	Older Series	Oceanite	6.49		K/Ar dating	0.704224	2.2e-05	0.512865	2.1e-05			19.041	0.002	15.609	0.002	39.145	0.005
Nohda et al., JPET (2005)	MR95-05	younger Series	Basalt	0.286		K/Ar dating	0.703756	1.5e-05	0.512851	2.2e-05			18.843	0.002	15.574	0.002	38.88	0.005
Nohda et al., JPET (2005), sample from Hanyu et al., EPSL (2001)	MR95-10	Younger Series	Oceanite	0.192		K/Ar dating	0.703732	1.7e-05	0.512948	1.9e-05			18.876	0.002	15.59	0.002	38.961	0.005
Nohda et al., JPET (2005)	MR95-11	Younger Series	Basalt	0.088		K/Ar dating	0.703643	1.8e-05	0.5129	2.2e-05			18.814	0.005	15.594	0.005	38.903	0.008
Nohda et al., JPET (2005), sample from Hanyu et al., EPSL (2001)	MR95-14	Younger Series	Oceanite	0.124		K/Ar dating	0.703695	1.9e-05	0.512905	1.8e-05
Nohda et al., JPET (2005)	MR95-17	Younger Series	Basalt	0.115		K/Ar dating	0.703649	1.9e-05	0.512918	2.2e-05			18.794	0.003	15.582	0.004	38.832	0.006
Nohda et al., JPET (2005), sample from Hanyu et al., EPSL (2001)	MR95-18	Younger Series	Oceanite	0.234		K/Ar dating	0.703644	1.9e-05
Nohda et al., JPET (2005), sample from Hanyu et al., EPSL (2001)	MR95-23	Intermediate Series	Oceanite	3.03		K/Ar dating	0.703722	1.8e-05	0.512813	1.6e-05																		18.984	0.003	15.595	0.003	39.216
Paul et al., G-Cubed (2005)	B-19	Intermediate Series	Basalt				0.70369	2e-05	0.512953	1.6e-05	0.283082	6e-06																18.849	0.011	15.583	0.015	38.88
Paul et al., G-Cubed (2005)	B-21	Intermediate Series	Basalt				0.70369	2e-05	0.512967	1.8e-05	0.283077	8e-06																18.825	0.011	15.572	0.015	38.84
Paul et al., G-Cubed (2005)	B-24	Intermediate Series	Basalt				0.70371	1e-05	0.512923	1.4e-05	0.283069	6e-06																19.095	0.011	15.578	0.015	39.312
Paul et al., G-Cubed (2005)	B-25	Intermediate Series	Basalt				0.70383	2e-05	0.512893	1.6e-05	0.283084	5e-06																18.848	0.011	15.566	0.015	38.871
Paul et al., G-Cubed (2005)	B-27	Intermediate Series	Basalt				0.70396	2e-05	0.512911	1.4e-05	0.283093	7e-06																18.768	0.011	15.557	0.015	38.733
Paul et al., G-Cubed (2005)	B-33	Intermediate Series	Basanite				0.70377	2e-05	0.51293	1.6e-05	0.283086	3e-06																19.058	0.011	15.583	0.015	39.199
Paul et al., G-Cubed (2005)	B-5	Intermediate Series	Basanite				0.70369	2e-05	0.512874	1.6e-05	0.283056	6e-06																19.17	0.011	15.599	0.015	39.352
Paul et al., G-Cubed (2005)	M-18	Older Series	Basalt				0.70407	1e-05	0.512907	1.4e-05	0.283077	5e-06																18.922	0.011	15.588	0.015	38.983
Paul et al., G-Cubed (2005)	M-20	Intermediate Series	Basalt				0.70376	2e-05	0.512882	1.8e-05	0.283064	5e-06																19.064	0.011	15.584	0.015	39.297
Paul et al., G-Cubed (2005)	M-23	Intermediate Series	Basalt				0.70377	1e-05	0.512945	2e-05	0.283077	3e-06																18.883	0.011	15.585	0.015	38.981
Paul et al., G-Cubed (2005)	M-25	Intermediate Series	Basalt				0.70374	1e-05	0.512927	1.6e-05	0.283079	6e-06																18.643	0.011	15.559	0.015	38.629
Paul et al., G-Cubed (2005)	M-4	Older Series	Basanite				0.70413	1e-05	0.512903	1.6e-05	0.283071	5e-06																18.992	0.011	15.616	0.015	39.121
Paul et al., G-Cubed (2005)	M-46	Older Series	Basalt				0.70417	1e-05	0.512885	1.8e-05	0.283031	4e-06																18.994	0.011	15.603	0.015	39.038
Paul et al., G-Cubed (2005)	M-50	Older Series	Basalt				0.70425	1e-05	0.512887	1.8e-05	0.283046	5e-06																19.002	0.011	15.611	0.015	39.102
Paul et al., G-Cubed (2005)	M-53	Older Series	Basalt				0.70411	1e-05	0.512901	1.8e-05	0.283048	7e-06																19.082	0.011	15.624	0.015	39.167
Paul et al., G-Cubed (2005)	M-59	Younger Series	Basalt				0.70399	1e-05	0.512927	1.8e-05	0.283042	5e-06																18.469	0.011	15.559	0.015	38.454
Paul et al., G-Cubed (2005)	M-61	Older Series	Basalt				0.70404	1e-05	0.512856	1.2e-05	0.282997	6e-06																19.079	0.011	15.605	0.015	39.318
Paul et al., G-Cubed (2005)	M-63	Younger Series	Basalt				0.70381	2e-05	0.512907	1.6e-05	0.283061	6e-06																18.619	0.011	15.552	0.015	38.581
Paul et al., G-Cubed (2005)	M-67	Intermediate Series	Basalt				0.70369	1e-05	0.512938	2e-05	0.283068	5e-06																18.56	0.011	15.558	0.015	38.577
Paul et al., G-Cubed (2005)	M-69	Older Series	Basalt				0.70409	1e-05	0.512904	1.6e-05	0.283063	4e-06																19.011	0.011	15.583	0.015	39.033
Paul et al., G-Cubed (2005)	M-70	Older Series	Basalt				0.70425	2e-05	0.512889	1.8e-05	0.283048	6e-06																18.946	0.011	15.604	0.015	39.068
Paul et al., G-Cubed (2005)	M-74	Older Series	Basalt				0.70407	1e-05	0.512898	1.8e-05	0.283045	5e-06																19.008	0.011	15.605	0.015	39.06
Paul et al., G-Cubed (2005)	M-79	Younger Series	Basalt				0.70394	2e-05	0.512863	1.4e-05	0.283035	6e-06																18.718	0.011	15.56	0.015	38.74
Paul et al., G-Cubed (2005)	M-81	Intermediate Series	Basalt				0.70372	1e-05	0.512945	1.8e-05	0.283084	5e-06																18.818	0.011	15.571	0.015	38.844
Paul et al., G-Cubed (2005)	M-82	Younger Series	Basalt				0.70389	2e-05	0.512872	1.6e-05	0.283051	6e-06																18.69	0.011	15.551	0.015	38.72
Paul et al., G-Cubed (2005)	M-84	Younger Series	Basalt				0.70393	2e-05	0.512871	1.8e-05	0.283037	6e-06																18.585	0.011	15.591	0.015	38.677
Paul et al., G-Cubed (2005)	M-86	Younger Series	Basalt						0.512906	2e-05	0.283047	6e-06																18.475	0.011	15.563	0.015	38.496
Moore et al. (2011)	B14-1	Older Series		7.48	0.21	40Ar/39Ar isochron	0.70416	1e-05	0.512858	1.5e-05
Moore et al. (2011)	B14-2	Older Series		8.89	0.17	40Ar/39Ar plateau	0.70415	1e-05	0.512861	9e-06
Moore et al. (2011)	B18-1	Older Series					0.70422	1e-05	0.512848	8e-06			19.0199	0.0032	15.6152	0.0039	39.1338	0.013
Moore et al. (2011)	M6	Older Series					0.7042	1e-05					19.0532	0.0034	15.6195	0.0041	39.173	0.0137
Moore et al. (2011)	M12	Older Series		6.83	0.05	40Ar/39Ar plateau	0.70438	1e-05	0.51284	1.3e-05			19.0374	0.0023	15.6192	0.0028	39.1765	0.0091
Moore et al. (2011)	M30	Older Series		7.6	0.06	40Ar/39Ar plateau	0.70415	1e-05	0.512857	1e-05			19.1205	0.0031	15.6491	0.0031	39.2682	0.0093
Moore et al. (2011)	M35	Older Series		7.78	0.06	40Ar/39Ar plateau	0.70423	1e-05	0.51287	1.3e-05			19.0678	0.0022	15.6218	0.0027	39.1747	0.0089
Moore et al. (2011)	M36	Older Series					0.70429	1e-05					18.9896	0.0034	15.6094	0.0036	39.0961	0.011
Moore et al. (2011)	M36 leachate	Older Series					0.70427	1e-05
Moore et al. (2011)	M37	Older Series		8	0.07	40Ar/39Ar plateau	0.70428	1e-05					19.0163	0.0025	15.6137	0.0025	39.1518	0.0074
Moore et al. (2011)	M37 leachate	Older Series		8	0.07	40Ar/39Ar plateau	0.70427	1e-05
Moore et al. (2011)	M39	Older Series		8.03	0.09	40Ar/39Ar plateau	0.70419	1e-05	0.512861	1e-05			19.0494	0.0048	15.6156	0.0028	39.1495	0.0093
Moore et al. (2011)	MP-50	Older Series					0.70416	1e-05	0.512874	1e-05			19.0555	0.002	15.6165	0.0023	39.181	0.0074
Moore et al. (2011)	MP-24	Older Series					0.70424	1e-05	0.512855	1e-05			19.1997	0.0025	15.635	0.003	39.2697	0.0099
Moore et al. (2011)	B2-1	Intermediate Series		3.32	0.15	40Ar/39Ar plateau	0.70371	1e-05					18.9374	0.0039	15.5812	0.0044	38.9479	0.0144
Moore et al. (2011)	B5-1	Intermediate Series					0.70381	1e-05					18.8474	0.0027	15.5804	0.0031	38.8772	0.0099
Moore et al. (2011)	B5-2	Intermediate Series					0.70379	1e-05
Moore et al. (2011)	B6-1	Intermediate Series					0.70385	1e-05	0.512912	1.1e-05
Moore et al. (2011)	B6-2	Intermediate Series					0.70387	1e-05	0.512925	1.5e-05			18.8273	0.0033	15.5785	0.0041	38.8581	0.0135
Moore et al. (2011)	B12-1	Intermediate Series					0.70411	1e-05
Moore et al. (2011)	B18-2	Intermediate Series		2.55	0.06	40Ar/39Ar plateau	0.70357	2e-05	0.512914	8e-06			18.8683	0.0042	15.5883	0.0052	38.9323	0.0173
Moore et al. (2011)	B18-3	Intermediate Series					0.70385	1e-05	0.5129	9e-06
Moore et al. (2011)	B18-4	Intermediate Series					0.7039	1e-05	0.512888	1.6e-05			18.8538	0.0037	15.581	0.0038	38.9007	0.0118
Moore et al. (2011)	B18-5	Intermediate Series		2.08	0.02	40Ar/39Ar plateau	0.70374	1e-05	0.512918	1.2e-05			18.8034	0.0025	15.5687	0.0032	38.8556	0.0104
Moore et al. (2011)	B18-6	Intermediate Series					0.70385	1e-05	0.512889	1.2e-05			18.8193	0.0032	15.5731	0.0039	38.8887	0.0131
Moore et al. (2011)	B18-7	Intermediate Series					0.70369	1e-05	0.512889	1e-05
Moore et al. (2011)	B19-1	Intermediate Series					0.70378	1e-05	0.512926	1e-05			18.8367	0.0039	15.5791	0.0039	38.8744	0.0125
Moore et al. (2011)	B19-2	Intermediate Series					0.70382	1e-05	0.512899	1.2e-05
Moore et al. (2011)	B19-3	Intermediate Series		2.29	0.05	40Ar/39Ar plateau	0.70382	1e-05	0.512914	9e-06			18.8169	0.0032	15.5734	0.004	38.8572	0.0133
Moore et al. (2011)	M20	Intermediate Series					0.70377	1e-05	0.512899	1.2e-05			18.8486	0.0026	15.5829	0.0032	38.8954	0.0104
Moore et al. (2011)	BH19b	Intermediate Series	Basanite				0.70375	1e-05	0.512914	1e-05			18.8603	0.0025	15.5783	0.0027	38.8932	0.0084
Moore et al. (2011)	BH30b	Intermediate Series	Picrite				0.70376	1e-05	0.512897	1e-05			18.7641	0.0017	15.5642	0.0019	38.788	0.0063
Moore et al. (2011)	MP-9a	Intermediate Series					0.70376	1e-05					18.8591	0.0049	15.5778	0.0054	38.9368	0.0174
Moore et al. (2011)	B1-1	Younger Series					0.70376	1e-05	0.512923	1.3e-05
Moore et al. (2011)	B1-2	Younger Series					0.70382	1e-05	0.512915	1.3e-05			18.7548	0.0025	15.5712	0.003	38.8031	0.0099
Moore et al. (2011)	B1-3	Younger Series					0.70375	1e-05	0.512904	1.3e-05
Moore et al. (2011)	B1-4	Younger Series		0.455	0.056	40Ar/39Ar plateau	0.70375	1e-05	0.512901	8e-06			18.7745	0.0047	15.5723	0.0048	38.7828	0.0143
Moore et al. (2011)	B1-5	Younger Series					0.7039	1e-05	0.512882	8e-06			18.8144	0.002	15.5747	0.0024	38.9015	0.008
Moore et al. (2011)	B6-3	Younger Series					0.70375	1e-05	0.512899	1.2e-05			18.7758	0.004	15.5703	0.0041	38.7583	0.0122
Moore et al. (2011)	B6-4	Younger Series					0.70378	1e-05	0.512889	1.5e-05			18.7381	0.0024	15.5656	0.003	38.7367	0.0098
Moore et al. (2011)	B18-7	Younger Series					0.70369	1e-05	0.512911	1e-05
Moore et al. (2011)	B18-8	Younger Series					0.7038	1e-05	0.512884	9e-06			18.8167	0.0033	15.5772	0.0041	38.8883	0.0136
Moore et al. (2011)	B18-9	Younger Series		0.671	0.046	40Ar/39Ar plateau	0.70369	1e-05	0.512915	1.3e-05			18.7438	0.0028	15.5626	0.0035	38.7726	0.0116
Moore et al. (2011)	B19-4	Younger Series					0.70375	2e-05	0.512896	1.1e-05
Moore et al. (2011)	B19-5	Younger Series		0.098	0.047	40Ar/39Ar plateau	0.70377	1e-05	0.512906	9e-06
Moore et al. (2011)	M15	Younger Series					0.70375	1e-05	0.512898	9e-06			18.743	0.0027	15.5727	0.0033	38.7719	0.0109
Moore et al. (2011)	M17	Younger Series		0.138	0.059	40Ar/39Ar plateau	0.70374	1e-05	0.512887	1.3e-05			18.6559	0.0038	15.5555	0.0037	38.6736	0.0112
Moore et al. (2011)	M22	Younger Series		0.246	0.043	40Ar/39Ar plateau	0.70377	1e-05	0.51291	1.2e-05			18.7455	0.0023	15.5675	0.0025	38.8123	0.008
Moore et al. (2011)	M29	Younger Series		0.192	0.079	40Ar/39Ar plateau	0.70375	1e-05	0.512905	1.3e-05			18.7726	0.0023	15.5904	0.0028	38.872	0.094
Moore et al. (2011)	M33	Younger Series					0.70374	1e-05
Moore et al. (2011)	C-2	Younger Series		0.29	0.04	40Ar/39Ar plateau	0.70383	1e-05	0.512892	1.1e-05
Moore et al. (2011)	C-18	Younger Series		0.13	0.13	40Ar/39Ar plateau	0.70392	1e-05
Moore et al. (2011)	C-46	Younger Series		0.32	0.03	40Ar/39Ar plateau	0.70386	1e-05	0.512874	1.1e-05
Moore et al. (2011)	C-62	Younger Series		0.32	0.04	40Ar/39Ar plateau	0.70375	1e-05	0.51289	1.1e-05
Moore et al. (2011)	C-76	Younger Series					0.70388	1e-05	0.512882	9e-06
Moore et al. (2011)	C-78	Younger Series					0.70406	1e-05
Moore et al. (2011)	C-82	Younger Series					0.70377	1e-05	0.512896	1.1e-05
Moore et al. (2011)	BH-9	Younger Series					0.70371	1e-05	0.512916	1e-05			18.8221	0.0026	15.5801	0.0032	38.8563	0.0105
Moore et al. (2011)	BH13	Younger Series					0.70366	1e-05	0.512928	1e-05
Moore et al. (2011)	BH16a	Younger Series					0.70366	1e-05	0.512904	1e-05			18.8063	0.004	15.5806	0.0049	38.8139	0.016
Moore et al. (2011)	BH-2	Younger Series					0.70371	1e-05					18.7551	0.0021	15.5719	0.0026	38.7855	0.0084
Moore et al. (2011)	BH25b	Younger Series	Olivine basalt				0.70366	1e-05	0.512934	1e-05
Moore et al. (2011)	BH26b	Younger Series	Olivine basalt				0.70374	1e-05	0.512917	1e-05			18.775	0.0019	15.5699	0.0024	38.7988	0.0077
Ashwal et al., JPET (2016)	MAU-1A	Older Series	Trachyte	6.849	0.012		0.707355	7.2e-05	0.512837	1e-05
Ashwal et al., JPET (2016)	MAU-1B	Older Series	Trachyte	6.849	0.012		0.70487	2.2e-05	0.51283	1e-05
Ashwal et al., JPET (2016)	MAU2	Older Series	Trachyte	6.849	0.012		0.707701	1.5e-05	0.512841	1e-05
Ashwal et al., JPET (2016)	MAU3	Older Series	Trachyte	6.849	0.012		0.705027	3.9e-05	0.512841	1.1e-05
Ashwal et al., JPET (2016)	MAU4A	Older Series	Trachyte	6.849	0.012		0.704364	2.6e-05	0.51283	9e-06
Ashwal et al., JPET (2016)	MAU4B	Older Series	Trachyte	6.849	0.012		0.70484	2e-05	0.512833	1.4e-05
Ashwal et al., JPET (2016)	MAU4C	Older Series	Trachyte	6.849	0.012		0.705953	2.1e-05	0.512825	1.2e-05
Ashwal et al., JPET (2016)	MAU6	Older Series	Trachyte				0.704311	1.4e-05	0.512842	1e-05
Ashwal et al., JPET (2016)	MAU7	Older Series	Trachyte	5.7	0.2		0.709603	3.9e-05	0.512833	1.2e-05
Ashwal et al., JPET (2016), Ashwal at al., Scien. Rep. (2017) for dating	MAU8	Older Series	Trachyte	5.7	0.2		0.706509	2.5e-05	0.512836	8e-06
Ashwal et al., JPET (2016)	MAU9	Older Series	Trachyte	5.7	0.2		0.705561	4e-05	0.512843	1e-05
Ashwal et al., JPET (2016)	MAU13	Older Series	Trachyte				0.704077	1.1e-05	0.512851	1e-05
Ashwal et al., JPET (2016)	VEN	Older Series	Trachyte	6.849	0.012		0.710336	3.3e-05	0.512858	1e-05
