# Supplementary material for: Synchronized Mascarene volcanism reveals 400 kyr cycles in melt supply from the Réunion plume
Source: Nat Commun. 2026 May 7;17:6118. doi: 10.1038/s41467-026-72855-1 (PMC13358134; doi:10.1038/s41467-026-72855-1)
Supplement: Supplementary file 8 — Supplementary Data 6 [file 41467_2026_72855_MOESM8_ESM.xlsx]

## Sheet: Table S6
Phase or event	Duration	Estimated timing	Samples and observations leading to chronostratigraphic subdivision
Marion & Prince Edward Islands (McDougall et al., 2001)
Periods II to VIII	~350 kyr	End at <10 ka	Average of three K-Ar ages of flows overlying the unconformity
		Beginning at 350 ka
Angular unconformity			Observed in the coastal cliffs of Crawford Bay
Period I	>50 kyr	End at 418 ± 5 ka	Top of Santa Rosa Valley section
		Beginning >450 ± 4 ka	Base of Santa Rosa Valley section
Crozet Archipelago, Possession Island				Crozet Archipelago, East Island
Cycle 2, phase V		Holocene	Recent volcanism reported in Verwoerd et al. (1990)	Recent volcanism		Holocene	Recent volcanism reported in Verwoerd et al. (1990)
Hiatus of ages
Cycle 2, phase IV	250 - 450 kyr	End at 298 ± 11 ka	Top of unit B in Segard (2013)	Phase III	<380 kyr	?
		Beginning at 700 ± 150 ka	Sample 3 in Chevalier et al. (1983) above unconformity			Beginning at 380 ka	(Cantagrel, pers. Com. In Verwoerd et al., 1990)
Angular unconformity				Unconformity			Unconformity from Verwoerd et al. (1990)
Cycle 2, phase III	>270 kyr	End at 530 ± 90 ka or 650 ± 150 ka	Samples 1 and 2 in Chevalier et al. (1983) below unconformity	Phase II	~500 kyr	End at 400 ka	(Cantagrel, pers. Com. In Verwoerd et al., 1990)
		Beginning at 800 ± 200 ka or 720 ± 110 ka	Dykes cutting the unconformity			Beginning at 900 ka	(Cantagrel, pers. Com. In Verwoerd et al., 1990)
Angular unconformity			Observed all over the island, especially in the Braznloires and Géants valleys	Unconformity			Unconformity from Verwoerd et al. (1990)
Cycle I, phases I & II	>5800 kyr	End at 1300 ± 400 ka or 1030 ± 40 ka	End bracketed by K-Ar dating of two intrusions, one cut by an unconformity, the other possibly cutting the unconformity	Phase I	>7400 kyr	End at 1300 ka	(Cantagrel, pers. Com. In Verwoerd et al., 1990)
		Begiining >8100 ± 600 ka	Middle of the cliff from the western site of the island			Beginning >8700 ka	(Cantagrel, pers. Com. In Verwoerd et al., 1990)
Kerguelen Island, upper Miocene and Quaternary units
Mount Ross	>300 kyr	End at 26 ± 3 ka or 1±1 ka	Sample MM94-512b (Ar-Ar on Sanidine in Gagnevin et al. 2003); other data from Ethien (Ar-Ar, unpublished)
		Beginning >380 ± 90 ka	K-Ar age from Weis et al. (1998)
Unconformity			Unconformity from Verwoerd et al. (1990)
Mount Ross	>200 kyr	End <449 ± 14 ka	K-Ar age from Weis et al. (1998)
		Beginning >640 ± 50 ka	Ar-Ar age from Ethien, unpublished data
Hiatus of ages
Mount Ross	>760 kyr	End <1020 ± 60 ka	K-Ar age from Weis et al. (1998)
		Beginning >1920 ± 80 ka	K-Ar age from Nougier (1972) cited in Verwoerd et al. (1990)
Hiatus of ages
Péninsule Ronarc'h & Rallier du Baty	>7000 kyr	End 4800 ± 200 ka	K-Ar age from Lameyre et al. (1976)
		Beginning >7110 ± 400 ka	K-Ar age from Lameyre et al. (1976)
Heard Island
Newer Lavas	~80 kyr	End <1.9 ± 3.8 ka	Sample 69,290; basanite from the Azorella Peninsula, dated by Ar-Ar in Fox et al. (2021)
		Beginning >76.6 ± 5.5 ka	Sample 69,236; Mt Dixon basanite dated by Ar-Ar in Fox et al. (2021)
Hiatus of ages, mass wasting, and faulting			Olsen fault. Collapse of Big Ben summit and debris avalanche (Fox et al., 2021)
Big Ben and Mount Olson	~330 kyr (only two samples)	387 ± 31 ka	HB-6 trachyte from Laurens Peninsula, south coast, dated by Ar-Ar in Duncan et al. (2016)
		720 ± 78 ka	HB-54 basalt from Jacka Valley dated by A-Ar in Duncan et al. (2016)
Erosion and subsidence
Drygalski Formation	>1100 kyr	End at 2500 ka	Age from microfossil assemblages in sediments bracketing basalts at Laurens Peninsula (Quilty et al., 2004)
		Beginning >3630 ka	Age from microfossil assemblages in sediments bracketing basalts at Laurens Peninsula (Quilty et al., 2004)
